# Supplementary material for: Early stages of sympatric homoploid hybrid speciation in crater lake cichlid fishes
Source: Nat Commun. 2022 Oct 6;13:5893. doi: 10.1038/s41467-022-33319-4 (PMC9537415; doi:10.1038/s41467-022-33319-4)
Supplement: Supplementary file 3 — Source Data [file 41467_2022_33319_MOESM3_ESM.xlsx]

## Sheet: list_of_individuals
ID	Species	Lake	Sampling location	Sampling year
535	Amphilophus sagittae	Xiloa	BEACH	2007
862	Amphilophus sagittae	Xiloa	NAUT	2007
879	Amphilophus sagittae	Xiloa	WHIT	2007
884	Amphilophus sagittae	Xiloa	WHIT	2007
7785	Amphilophus sagittae	Xiloa	Quiñones	2014
13008	Amphilophus sagittae	Xiloa	HOT SPRINGS	2010
13065	Amphilophus sagittae	Xiloa	HOT SPRINGS	2010
13066	Amphilophus sagittae	Xiloa	HOT SPRINGS	2010
13067	Amphilophus sagittae	Xiloa	HOT SPRINGS	2010
13070	Amphilophus sagittae	Xiloa	HOT SPRINGS	2010
13166	Amphilophus sagittae	Xiloa	WHIT	2010
13173	Amphilophus sagittae	Xiloa	WHIT	2010
19498	Amphilophus sagittae	Xiloa	Quiñones	2015
7639	Amphilophus sagittae (backcross)	Xiloa	Quiñones	2014
7709	Amphilophus sagittae (backcross)	Xiloa	Quiñones	2014
7710	Amphilophus sagittae (backcross)	Xiloa	Quiñones	2014
7786	Amphilophus sagittae (backcross)	Xiloa	Quiñones	2014
13032	Amphilophus sagittae (backcross)	Xiloa	WHIT	2010
13034	Amphilophus sagittae (backcross)	Xiloa	WHIT	2010
13137	Amphilophus sagittae (backcross)	Xiloa	BEACH	2010
13446	Amphilophus sagittae (backcross)	Xiloa	WHIT	2010
17976	Amphilophus sagittae (backcross)	Xiloa	Quiñones	2015
17980	Amphilophus sagittae (backcross)	Xiloa	Quiñones	2015
17981	Amphilophus sagittae (backcross)	Xiloa	Quiñones	2015
19484	Amphilophus sagittae (backcross)	Xiloa	Quiñones	2015
19488	Amphilophus sagittae (backcross)	Xiloa	Quiñones	2015
19493	Amphilophus sagittae (backcross)	Xiloa	Quiñones	2015
869	Amphilophus xiloaensis	Xiloa	WHIT	2007
871	Amphilophus xiloaensis	Xiloa	WHIT	2007
873	Amphilophus xiloaensis	Xiloa	WHIT	2007
874	Amphilophus xiloaensis	Xiloa	WHIT	2007
875	Amphilophus xiloaensis	Xiloa	WHIT	2007
13152	Amphilophus xiloaensis	Xiloa	WHIT	2010
13154	Amphilophus xiloaensis	Xiloa	WHIT	2010
13262	Amphilophus xiloaensis	Xiloa	WHIT	2010
13408	Amphilophus xiloaensis	Xiloa	WHIT	2010
13413	Amphilophus xiloaensis	Xiloa	WHIT	2010
872	Amphilophus xiloaensis (backcross)	Xiloa	WHIT	2007
880	Amphilophus xiloaensis (backcross)	Xiloa	WHIT	2007
881	Amphilophus xiloaensis (backcross)	Xiloa	WHIT	2007
1239	Amphilophus xiloaensis (backcross)	Xiloa	BEACH	2007
3841	Amphilophus xiloaensis (backcross)	Xiloa	NA	2003
17975	Amphilophus xiloaensis (backcross)	Xiloa	Quiñones	2015
19501	Amphilophus xiloaensis (backcross)	Xiloa	Quiñones	2015
870	hybrids	Xiloa	WHIT	2007
878	hybrids	Xiloa	WHIT	2007
882	hybrids	Xiloa	WHIT	2007
902	hybrids	Xiloa	WHIT	2007
915	hybrids	Xiloa	WHIT	2007
7648	hybrids	Xiloa	Piedra del Yanqui	2014
7653	hybrids	Xiloa	Piedra del Yanqui	2014
7656	hybrids	Xiloa	Piedra del Yanqui	2014
13113	hybrids	Xiloa	WHIT	2010
13275	hybrids	Xiloa	WHIT	2010
13426	hybrids	Xiloa	WHIT	2010
7661	Amphilophus amarillo	Xiloa	Piedra del Yanqui	2014
7666	Amphilophus amarillo	Xiloa	Piedra del Yanqui	2014
7667	Amphilophus amarillo	Xiloa	Piedra del Yanqui	2014
13025	Amphilophus amarillo	Xiloa	HOT SPRINGS	2010
13039	Amphilophus amarillo	Xiloa	HOT SPRINGS	2010
13091	Amphilophus amarillo	Xiloa	HOT SPRINGS	2010
13185	Amphilophus amarillo	Xiloa	BEACH	2010
13268	Amphilophus amarillo	Xiloa	WHIT	2010
13636	Amphilophus amarillo	Xiloa	WHIT	2010
13637	Amphilophus amarillo	Xiloa	WHIT	2010
13638	Amphilophus amarillo	Xiloa	WHIT	2010
17973	Amphilophus amarillo	Xiloa	Quiñones	2015
17974	Amphilophus amarillo	Xiloa	Quiñones	2015
17985	Amphilophus amarillo	Xiloa	Quiñones	2015
19033	Amphilophus amarillo	Xiloa	Quiñones	2015
19034	Amphilophus amarillo	Xiloa	Quiñones	2015
19035	Amphilophus amarillo	Xiloa	Quiñones	2015
19315	Amphilophus amarillo	Xiloa	Piedra del Yanqui	2015
19481	Amphilophus amarillo	Xiloa	Quiñones	2015
19482	Amphilophus amarillo	Xiloa	Quiñones	2015
19503	Amphilophus amarillo	Xiloa	Quiñones	2015
539	Amphilophus viridis	Xiloa	BEACH	2007
877	Amphilophus viridis	Xiloa	WHIT	2007
1247	Amphilophus viridis	Xiloa	BEACH	2007
1254	Amphilophus viridis	Xiloa	BEACH	2007
1263	Amphilophus viridis	Xiloa	BEACH	2007
13014	Amphilophus viridis	Xiloa	Hot Springs	2010
13016	Amphilophus viridis	Xiloa	Hot Springs	2010
13051	Amphilophus viridis	Xiloa	Hot Springs	2010
13075	Amphilophus viridis	Xiloa	Hot Springs	2010
13076	Amphilophus viridis	Xiloa	Hot Springs	2010
13079	Amphilophus viridis	Xiloa	Hot Springs	2010
13080	Amphilophus viridis	Xiloa	Hot Springs	2010
13109	Amphilophus viridis	Xiloa	Hot Springs	2010
13178	Amphilophus viridis	Xiloa	WHIT	2010
13180	Amphilophus viridis	Xiloa	WHIT	2010
19317	Amphilophus viridis	Xiloa	Piedra del Yanqui	2015
19319	Amphilophus viridis	Xiloa	Piedra del Yanqui	2015
19323	Amphilophus viridis	Xiloa	Piedra del Yanqui	2015
19494	Amphilophus viridis	Xiloa	Quiñones	2015
2584	Amphilophus citrinellus	Managua	-	2013
2589	Amphilophus citrinellus	Managua	-	2013
3043	Amphilophus citrinellus	Managua	-	2003
3926	Amphilophus citrinellus	Managua	-	2003
3928	Amphilophus citrinellus	Managua	-	2014
7731	Amphilophus citrinellus	Managua	-	2014
7736	Amphilophus citrinellus	Managua	-	2014
7737	Amphilophus citrinellus	Managua	-	2014
7738	Amphilophus citrinellus	Managua	-	2014
7739	Amphilophus citrinellus	Managua	-	2014
7740	Amphilophus citrinellus	Managua	-	2014
7741	Amphilophus citrinellus	Managua	-	2014
13350	Amphilophus citrinellus	Managua	-	2010
13358	Amphilophus citrinellus	Managua	-	2010
13370	Amphilophus citrinellus	Managua	-	2010
13376	Amphilophus citrinellus	Managua	-	2010
13458	Amphilophus citrinellus	Managua	-	2010
13460	Amphilophus citrinellus	Managua	-	2010
13676	Amphilophus citrinellus	Managua	-	2010
13677	Amphilophus citrinellus	Managua	-	2010
13946	Amphilophus citrinellus	Managua	-	2010
13947	Amphilophus citrinellus	Managua	-	2010
14025	Amphilophus citrinellus	Managua	-	2010
14026	Amphilophus citrinellus	Managua	-	2010
14029	Amphilophus citrinellus	Managua	-	2010

## Sheet: Fig.1_a-b&Supp_Fig2
File_ID	AMCK	species	PCA (Fig. 1a-b)
			genetic_PC1	genetic_PC2	genetic_PC3	genetic_PC4
Xil_sag_d_lim_00878	878	Xil_hyb	23.4572	9.59804	-2.26042	36.9875
Xil_sag_d_lim_00882	882	Xil_hyb	16.9115	20.1893	10.1919	15.1864
Xil_xil_d_ben_00870	870	Xil_hyb	26.045	17.3057	-0.31503	38.9005
Xil_xil_d_ben_00902	902	Xil_hyb	26.2298	12.8747	-1.83153	41.5807
Xil_xil_d_ben_00915	915	Xil_hyb	24.9426	4.93902	-2.87413	34.3369
Xil_xil_d_ben_07648	7648	Xil_hyb	24.5897	13.178	-4.42117	36.7724
Xil_xil_d_ben_07653	7653	Xil_hyb	23.9542	13.1332	-0.646516	39.4859
Xil_xil_d_ben_07656	7656	Xil_hyb	24.6946	16.1579	-3.31798	34.8785
Xil_xil_d_ben_13113	13113	Xil_hyb	25.6878	8.69418	-0.887243	34.3168
Xil_xil_d_ben_13275	13275	Xil_hyb	23.8737	-6.43603	1.07208	31.0209
Xil_xil_d_ben_13426	13426	Xil_hyb	20.0352	7.05805	2.51284	35.4312
Xil_sag_d_lim_00535	535	Xil_sag	21.5872	-29.3267	-10.274	-7.95099
Xil_sag_d_lim_00862	862	Xil_sag	21.16	-32.9879	-7.96185	-4.67197
Xil_sag_d_lim_00879	879	Xil_sag	25.2739	-31.056	-8.87147	2.54955
Xil_sag_d_lim_00884	884	Xil_sag	23.8688	-34.3553	-6.56847	1.26777
Xil_sag_d_lim_07785	7785	Xil_sag	25.1336	-34.0423	-11.6252	-8.86399
Xil_sag_d_lim_13008	13008	Xil_sag	23.9249	-34.689	-6.41316	-6.39086
Xil_sag_d_lim_13065	13065	Xil_sag	25.6671	-35.9622	-10.9787	-9.30392
Xil_sag_d_lim_13066	13066	Xil_sag	22.3249	-35.73	-5.73846	-8.8721
Xil_sag_d_lim_13067	13067	Xil_sag	23.9208	-32.1227	-9.8177	-10.9924
Xil_sag_d_lim_13070	13070	Xil_sag	22.2857	-32.6749	-8.7988	-3.2352
Xil_sag_d_lim_13166	13166	Xil_sag	24.1724	-32.9487	-5.94716	0.688215
Xil_sag_d_lim_13173	13173	Xil_sag	26.7782	-31.3169	-5.92774	4.87051
Xil_sag_d_lim_19498	19498	Xil_sag	28.1121	-25.0608	-11.6473	-7.67662
Xil_sag_d_lim_07639	7639	Xil_sag_BC	31.1339	-20.2807	-14.4641	-14.525
Xil_sag_d_lim_07710	7710	Xil_sag_BC	32.2335	-23.6853	-15.6693	-11.9368
Xil_sag_d_lim_13032	13032	Xil_sag_BC	24.9821	-26.0415	-6.73981	10.1008
Xil_sag_d_lim_17976	17976	Xil_sag_BC	29.4912	-25.0047	-12.2178	-12.4195
Xil_sag_g_lim_07709	7709	Xil_sag_BC	30.1665	-20.7284	-16.3964	-17.5087
Xil_sag_g_lim_07786	7786	Xil_sag_BC	30.8944	-23.1631	-15.7259	-13.8599
Xil_sag_g_lim_13137	13137	Xil_sag_BC	31.3194	-15.3892	-13.2008	-15.9392
Xil_sag_g_lim_17980	17980	Xil_sag_BC	32.0098	-14.3074	-11.4212	-12.758
Xil_xil_d_ben_13034	13034	Xil_sag_BC	27.5755	-13.0487	-4.72568	22.8002
Xil_xil_d_ben_13446	13446	Xil_sag_BC	24.2528	-19.751	-2.22943	9.34227
Xil_xil_d_ben_19484	19484	Xil_sag_BC	31.7809	-22.9071	-15.1104	-14.2364
Xil_xil_d_ben_19493	19493	Xil_sag_BC	29.8106	-20.0027	-15.2363	-14.9308
Xil_xil_g_ben_17981	17981	Xil_sag_BC	31.314	-22.3208	-11.1845	-15.4286
Xil_xil_g_ben_19488	19488	Xil_sag_BC	32.5489	-23.8243	-13.0209	-15.1073
Xil_xil_d_ben_00874	874	Xil_xil	20.4747	48.3954	9.63106	-13.5907
Xil_xil_d_ben_13152	13152	Xil_xil	17.7734	46.1431	6.72544	-18.8089
Xil_xil_g_ben_00869	869	Xil_xil	21.8826	48.7081	6.69551	-18.1764
Xil_xil_g_ben_00871	871	Xil_xil	23.1763	50.0423	9.10826	-12.8029
Xil_xil_g_ben_00873	873	Xil_xil	22.4774	46.0505	7.61672	-13.6795
Xil_xil_g_ben_00875	875	Xil_xil	22.7097	39.9695	6.05106	-2.51366
Xil_xil_g_ben_13154	13154	Xil_xil	20.8609	45.5836	7.72167	-17.1495
Xil_xil_g_ben_13262	13262	Xil_xil	21.3143	45.8633	5.6145	-9.6113
Xil_xil_g_ben_13408	13408	Xil_xil	22.576	48.2946	8.3848	-17.3466
Xil_xil_g_ben_13413	13413	Xil_xil	22.299	49.1414	6.36865	-17.6073
Xil_xil_d_ben_00872	872	Xil_xil_BC	23.1235	32.3992	7.05371	10.0048
Xil_xil_d_ben_00880	880	Xil_xil_BC	21.3705	38.8956	9.05182	-10.051
Xil_xil_d_ben_00881	881	Xil_xil_BC	17.7976	33.6321	12.4021	-3.25996
Xil_xil_d_ben_17975	17975	Xil_xil_BC	19.981	39.9623	4.96251	-14.5773
Xil_xil_d_ben_19501	19501	Xil_xil_BC	21.7165	38.184	3.13756	-12.4674
Xil_xil_g_ben_01239	1239	Xil_xil_BC	22.8977	39.2914	4.4609	-14.2335
Xil_xil_g_ben_03841	3841	Xil_xil_BC	20.9066	39.073	2.74731	-9.98135
Xil_ama_d_ben_07661	7661	Xil_ama	-43.5983	4.89716	-21.7558	0.0971326
Xil_ama_d_ben_07666	7666	Xil_ama	-43.7575	6.25414	-23.0185	-1.07546
Xil_ama_d_ben_07667	7667	Xil_ama	-43.5695	5.4747	-26.3235	0.654278
Xil_ama_d_ben_13025	13025	Xil_ama	-44.8147	7.73104	-20.8487	-0.167984
Xil_ama_d_ben_13039	13039	Xil_ama	-43.1039	6.22181	-22.2509	-0.790083
Xil_ama_d_ben_13091	13091	Xil_ama	-41.6715	4.92373	-14.5545	1.41662
Xil_ama_d_ben_13185	13185	Xil_ama	-44.9809	7.04436	-19.0525	1.4002
Xil_ama_d_ben_13268	13268	Xil_ama	-40.6553	9.24247	-22.3425	-0.184605
Xil_ama_d_ben_13636	13636	Xil_ama	-42.4656	7.71811	-23.6462	2.70336
Xil_ama_d_ben_13637	13637	Xil_ama	-42.9969	3.6095	-20.3314	1.36643
Xil_ama_d_ben_13638	13638	Xil_ama	-41.7775	6.03168	-23.6963	-2.08652
Xil_ama_d_ben_17973	17973	Xil_ama	-44.4829	5.75247	-24.2893	-0.904223
Xil_ama_d_ben_17974	17974	Xil_ama	-44.523	5.09788	-24.9798	0.209275
Xil_ama_d_ben_17985	17985	Xil_ama	-45.9925	7.84122	-24.4193	2.55139
Xil_ama_d_ben_19033	19033	Xil_ama	-43.4276	5.70783	-23.5928	-0.651191
Xil_ama_d_ben_19034	19034	Xil_ama	-42.6228	6.85384	-24.9646	0.0457926
Xil_ama_d_ben_19035	19035	Xil_ama	-44.2426	7.71918	-24.7547	-0.518056
Xil_ama_d_ben_19315	19315	Xil_ama	-42.7245	6.48562	-23.1822	-0.358368
Xil_ama_d_ben_19481	19481	Xil_ama	-43.1184	8.59157	-24.5336	3.51923
Xil_ama_d_ben_19482	19482	Xil_ama	-42.8612	5.08091	-24.287	2.68408
Xil_ama_d_ben_19503	19503	Xil_ama	-45.2784	6.93562	-23.8999	-0.156487
Xil_vir_d_ben_00539	539	Xil_vir	-8.7116	-21.5222	22.4681	1.03262
Xil_vir_d_ben_00877	877	Xil_vir	-17.1076	-4.07491	34.252	-3.08028
Xil_vir_d_ben_01247	1247	Xil_vir	-22.9754	-15.3259	29.7831	-1.07926
Xil_vir_d_ben_01254	1254	Xil_vir	-27.1154	-16.3994	34.4335	-3.68891
Xil_vir_d_ben_01263	1263	Xil_vir	-27.2327	-12.6611	36.7773	-1.23488
Xil_vir_d_ben_13014	13014	Xil_vir	-29.2728	-14.8964	39.7962	-0.688694
Xil_vir_d_ben_13016	13016	Xil_vir	-26.8902	-16.6191	33.681	-3.82719
Xil_vir_d_ben_13051	13051	Xil_vir	-26.4819	-14.7403	34.3417	-2.76309
Xil_vir_d_ben_13075	13075	Xil_vir	-26.382	-14.8121	39.7733	-2.54468
Xil_vir_d_ben_13076	13076	Xil_vir	-24.9778	-15.7538	36.1336	-7.28182
Xil_vir_d_ben_13079	13079	Xil_vir	-26.4784	-16.0518	38.501	0.394217
Xil_vir_d_ben_13080	13080	Xil_vir	-29.3563	-14.3728	38.8066	-4.68104
Xil_vir_d_ben_13109	13109	Xil_vir	-23.6253	-15.2339	34.2229	-1.91111
Xil_vir_d_ben_13178	13178	Xil_vir	-22.2367	-17.2441	34.2838	0.147544
Xil_vir_d_ben_13180	13180	Xil_vir	-22.9073	-13.9278	31.7033	1.47787
Xil_vir_d_ben_19317	19317	Xil_vir	-9.33429	-3.82624	29.1484	12.0332
Xil_vir_d_ben_19319	19319	Xil_vir	-26.8338	-12.6529	33.2401	-2.40075
Xil_vir_d_ben_19323	19323	Xil_vir	-24.5918	-14.0016	33.8675	1.92564
Xil_vir_d_ben_19494	19494	Xil_vir	-22.3054	-14.6916	28.4673	0.359544

## Sheet: Fig1_c
File_ID	AMCK	species	Admixture K = 2 (Fig. 1c)
			sagittae	xiloaensis
Xil_sag_d_lim_00878	878	Xil_hyb	0.435075	0.564925
Xil_sag_d_lim_00882	882	Xil_hyb	0.340258	0.659742
Xil_xil_d_ben_00870	870	Xil_hyb	0.330279	0.669721
Xil_xil_d_ben_00902	902	Xil_hyb	0.387098	0.612902
Xil_xil_d_ben_00915	915	Xil_hyb	0.489153	0.510847
Xil_xil_d_ben_07648	7648	Xil_hyb	0.394115	0.605885
Xil_xil_d_ben_07653	7653	Xil_hyb	0.396115	0.603885
Xil_xil_d_ben_07656	7656	Xil_hyb	0.352799	0.647201
Xil_xil_d_ben_13113	13113	Xil_hyb	0.453322	0.546678
Xil_xil_d_ben_13275	13275	Xil_hyb	0.685551	0.314449
Xil_xil_d_ben_13426	13426	Xil_hyb	0.458129	0.541871
Xil_sag_d_lim_00535	535	Xil_sag	0.99999	1e-05
Xil_sag_d_lim_00862	862	Xil_sag	0.99999	1e-05
Xil_sag_d_lim_00879	879	Xil_sag	0.99999	1e-05
Xil_sag_d_lim_00884	884	Xil_sag	0.99999	1e-05
Xil_sag_d_lim_07785	7785	Xil_sag	0.99999	1e-05
Xil_sag_d_lim_13008	13008	Xil_sag	0.99999	1e-05
Xil_sag_d_lim_13065	13065	Xil_sag	0.99999	1e-05
Xil_sag_d_lim_13066	13066	Xil_sag	0.99999	1e-05
Xil_sag_d_lim_13067	13067	Xil_sag	0.99999	1e-05
Xil_sag_d_lim_13070	13070	Xil_sag	0.99999	1e-05
Xil_sag_d_lim_13166	13166	Xil_sag	0.99999	1e-05
Xil_sag_d_lim_13173	13173	Xil_sag	0.99999	1e-05
Xil_sag_d_lim_19498	19498	Xil_sag	0.998754	0.001246
Xil_sag_d_lim_07639	7639	Xil_sag_BC	0.936689	0.063311
Xil_sag_d_lim_07710	7710	Xil_sag_BC	0.971611	0.028389
Xil_sag_d_lim_13032	13032	Xil_sag_BC	0.944364	0.055636
Xil_sag_d_lim_17976	17976	Xil_sag_BC	0.975654	0.024346
Xil_sag_g_lim_07709	7709	Xil_sag_BC	0.954518	0.045482
Xil_sag_g_lim_07786	7786	Xil_sag_BC	0.981605	0.018395
Xil_sag_g_lim_13137	13137	Xil_sag_BC	0.867779	0.132221
Xil_sag_g_lim_17980	17980	Xil_sag_BC	0.835734	0.164266
Xil_xil_d_ben_13034	13034	Xil_sag_BC	0.775772	0.224228
Xil_xil_d_ben_13446	13446	Xil_sag_BC	0.854988	0.145012
Xil_xil_d_ben_19484	19484	Xil_sag_BC	0.975471	0.024529
Xil_xil_d_ben_19493	19493	Xil_sag_BC	0.93346	0.06654
Xil_xil_g_ben_17981	17981	Xil_sag_BC	0.959618	0.040382
Xil_xil_g_ben_19488	19488	Xil_sag_BC	0.980182	0.019818
Xil_xil_d_ben_00874	874	Xil_xil	1e-05	0.99999
Xil_xil_d_ben_13152	13152	Xil_xil	1e-05	0.99999
Xil_xil_g_ben_00869	869	Xil_xil	1e-05	0.99999
Xil_xil_g_ben_00871	871	Xil_xil	1e-05	0.99999
Xil_xil_g_ben_00873	873	Xil_xil	1e-05	0.99999
Xil_xil_g_ben_00875	875	Xil_xil	1e-05	0.99999
Xil_xil_g_ben_13154	13154	Xil_xil	1e-05	0.99999
Xil_xil_g_ben_13262	13262	Xil_xil	1e-05	0.99999
Xil_xil_g_ben_13408	13408	Xil_xil	1e-05	0.99999
Xil_xil_g_ben_13413	13413	Xil_xil	1e-05	0.99999
Xil_xil_d_ben_00872	872	Xil_xil_BC	0.162913	0.837087
Xil_xil_d_ben_00880	880	Xil_xil_BC	0.064019	0.935981
Xil_xil_d_ben_00881	881	Xil_xil_BC	0.181582	0.818418
Xil_xil_d_ben_17975	17975	Xil_xil_BC	0.022021	0.977979
Xil_xil_d_ben_19501	19501	Xil_xil_BC	0.048409	0.951591
Xil_xil_g_ben_01239	1239	Xil_xil_BC	0.016254	0.983746
Xil_xil_g_ben_03841	3841	Xil_xil_BC	0.027215	0.972785
Xil_ama_d_ben_07661	7661	Xil_ama
Xil_ama_d_ben_07666	7666	Xil_ama
Xil_ama_d_ben_07667	7667	Xil_ama
Xil_ama_d_ben_13025	13025	Xil_ama
Xil_ama_d_ben_13039	13039	Xil_ama
Xil_ama_d_ben_13091	13091	Xil_ama
Xil_ama_d_ben_13185	13185	Xil_ama
Xil_ama_d_ben_13268	13268	Xil_ama
Xil_ama_d_ben_13636	13636	Xil_ama
Xil_ama_d_ben_13637	13637	Xil_ama
Xil_ama_d_ben_13638	13638	Xil_ama
Xil_ama_d_ben_17973	17973	Xil_ama
Xil_ama_d_ben_17974	17974	Xil_ama
Xil_ama_d_ben_17985	17985	Xil_ama
Xil_ama_d_ben_19033	19033	Xil_ama
Xil_ama_d_ben_19034	19034	Xil_ama
Xil_ama_d_ben_19035	19035	Xil_ama
Xil_ama_d_ben_19315	19315	Xil_ama
Xil_ama_d_ben_19481	19481	Xil_ama
Xil_ama_d_ben_19482	19482	Xil_ama
Xil_ama_d_ben_19503	19503	Xil_ama
Xil_vir_d_ben_00539	539	Xil_vir
Xil_vir_d_ben_00877	877	Xil_vir
Xil_vir_d_ben_01247	1247	Xil_vir
Xil_vir_d_ben_01254	1254	Xil_vir
Xil_vir_d_ben_01263	1263	Xil_vir
Xil_vir_d_ben_13014	13014	Xil_vir
Xil_vir_d_ben_13016	13016	Xil_vir
Xil_vir_d_ben_13051	13051	Xil_vir
Xil_vir_d_ben_13075	13075	Xil_vir
Xil_vir_d_ben_13076	13076	Xil_vir
Xil_vir_d_ben_13079	13079	Xil_vir
Xil_vir_d_ben_13080	13080	Xil_vir
Xil_vir_d_ben_13109	13109	Xil_vir
Xil_vir_d_ben_13178	13178	Xil_vir
Xil_vir_d_ben_13180	13180	Xil_vir
Xil_vir_d_ben_19317	19317	Xil_vir
Xil_vir_d_ben_19319	19319	Xil_vir
Xil_vir_d_ben_19323	19323	Xil_vir
Xil_vir_d_ben_19494	19494	Xil_vir
Man_cit_d_nlp_02589	2589	Man_cit
Man_cit_d_nlp_03928	3928	Man_cit
Man_cit_d_nlp_07731	7731	Man_cit
Man_cit_d_nlp_07736	7736	Man_cit
Man_cit_d_nlp_07737	7737	Man_cit
Man_cit_d_nlp_07738	7738	Man_cit
Man_cit_d_nlp_07739	7739	Man_cit
Man_cit_d_nlp_13350	13350	Man_cit
Man_cit_d_nlp_13358	13358	Man_cit
Man_cit_d_nlp_13370	13370	Man_cit
Man_cit_d_nlp_13458	13458	Man_cit
Man_cit_d_nlp_13676	13676	Man_cit
Man_cit_d_nlp_13677	13677	Man_cit
Man_cit_g_nlp_02584	2584	Man_cit
Man_cit_g_nlp_03043	3043	Man_cit
Man_cit_g_nlp_03926	3926	Man_cit
Man_cit_g_nlp_07740	7740	Man_cit
Man_cit_g_nlp_07741	7741	Man_cit
Man_cit_g_nlp_13376	13376	Man_cit
Man_cit_g_nlp_13460	13460	Man_cit
Man_cit_g_nlp_13946	13946	Man_cit
Man_cit_g_nlp_13947	13947	Man_cit
Man_cit_g_nlp_14025	14025	Man_cit
Man_cit_g_nlp_14026	14026	Man_cit
Man_cit_g_nlp_14029	14029	Man_cit

## Sheet: Fig1_d&Supp_Fig5
t1	t2	t3	t4	CF12_34	CF12_34_lo	CF12_34_hi	CF13_24	CF13_24_lo	CF13_24_hi	CF14_23	CF14_23_lo	CF14_23_hi	genes
Man_cit	Xil_ama	Xil_hyb	Xil_sag	0.411	0.401295	0.41761	0.2939	0.28549	0.3025	0.2951	0.2875	0.30431	9071
Man_cit	Xil_ama	Xil_hyb	Xil_sag	0.4249	0.41718	0.433145	0.2886	0.28108	0.297615	0.2865	0.27709	0.292705	8960
Man_cit	Xil_ama	Xil_hyb	Xil_sag	0.4084	0.39866	0.41611	0.2933	0.28509	0.301325	0.2983	0.291695	0.30728	8977
Man_cit	Xil_ama	Xil_hyb	Xil_sag	0.395	0.386595	0.402225	0.3044	0.29718	0.3112	0.3006	0.2936	0.3096	9324
Man_cit	Xil_ama	Xil_hyb	Xil_sag	0.4112	0.40308	0.42121	0.2839	0.276685	0.29071	0.3049	0.29538	0.311405	9023
Man_cit	Xil_ama	Xil_hyb	Xil_sag	0.445	0.435785	0.45513	0.2762	0.26959	0.282425	0.2789	0.27067	0.28694	8886
Man_cit	Xil_ama	Xil_hyb	Xil_sag	0.4092	0.40349	0.419935	0.2941	0.28469	0.301805	0.2967	0.289285	0.305205	9067
Man_cit	Xil_ama	Xil_hyb	Xil_sag	0.3991	0.388985	0.40921	0.3065	0.296775	0.31508	0.2944	0.28706	0.30268	8967
Man_cit	Xil_ama	Xil_hyb	Xil_sag	0.4069	0.396785	0.41517	0.2978	0.288695	0.30599	0.2953	0.2876	0.303205	8848
Man_cit	Xil_ama	Xil_hyb	Xil_sag	0.4107	0.40187	0.4191	0.2894	0.28287	0.29602	0.2999	0.292865	0.309005	8977
Man_cit	Xil_ama	Xil_hyb	Xil_sag	0.4103	0.4014	0.418705	0.2976	0.29095	0.30542	0.292	0.28479	0.298905	9088
Man_cit	Xil_ama	Xil_hyb	Xil_sag	0.4126	0.405765	0.42021	0.2963	0.288995	0.30432	0.2911	0.28411	0.29811	9117
Man_cit	Xil_ama	Xil_hyb	Xil_sag	0.4269	0.41876	0.435715	0.2927	0.282935	0.3014	0.2804	0.2733	0.28655	8900
Man_cit	Xil_ama	Xil_hyb	Xil_sag	0.4465	0.4385	0.454215	0.2803	0.2717	0.28801	0.2731	0.265685	0.280305	8922
Man_cit	Xil_ama	Xil_hyb	Xil_sag	0.4057	0.397685	0.413005	0.2954	0.286825	0.30241	0.299	0.292395	0.30744	8904
Man_cit	Xil_ama	Xil_hyb	Xil_sag	0.414	0.406575	0.420615	0.2911	0.284695	0.299905	0.2949	0.287595	0.30282	8922
Man_cit	Xil_ama	Xil_hyb	Xil_sag	0.4112	0.40307	0.41943	0.2834	0.276625	0.291205	0.3054	0.296445	0.31303	8729
Man_cit	Xil_ama	Xil_hyb	Xil_sag	0.4006	0.392685	0.409125	0.2977	0.290295	0.30392	0.3017	0.294385	0.31011	8791
Man_cit	Xil_ama	Xil_hyb	Xil_sag	0.4245	0.41709	0.432715	0.2886	0.282785	0.29703	0.2868	0.27954	0.2947	8942
Man_cit	Xil_ama	Xil_hyb	Xil_sag	0.4175	0.409765	0.42705	0.2979	0.290425	0.305145	0.2847	0.27799	0.2924	8954
Man_cit	Xil_ama	Xil_hyb	Xil_sag	0.417	0.41039	0.42471	0.2934	0.285475	0.30049	0.2896	0.282195	0.29792	8974
Man_cit	Xil_ama	Xil_hyb	Xil_sag	0.4034	0.394595	0.411745	0.2892	0.28237	0.297115	0.3074	0.300825	0.315195	9086
Man_cit	Xil_ama	Xil_hyb	Xil_sag	0.4053	0.39665	0.41241	0.2969	0.28918	0.303805	0.2979	0.292865	0.306265	8846
Man_cit	Xil_ama	Xil_hyb	Xil_sag	0.4211	0.41207	0.430045	0.2849	0.27939	0.293365	0.294	0.285595	0.300535	8749
Man_cit	Xil_ama	Xil_hyb	Xil_sag	0.4179	0.40859	0.425005	0.3057	0.297675	0.312905	0.2764	0.269095	0.285215	8889
Man_cit	Xil_ama	Xil_hyb	Xil_sag	0.3964	0.38708	0.40512	0.3019	0.294295	0.310215	0.3017	0.29476	0.30993	8927
Man_cit	Xil_ama	Xil_hyb	Xil_sag	0.4183	0.412075	0.42615	0.2889	0.28048	0.295035	0.2928	0.28386	0.30011	8913
Man_cit	Xil_ama	Xil_hyb	Xil_sag	0.4045	0.396695	0.414505	0.2954	0.28866	0.300835	0.3001	0.29059	0.308525	9097
Man_cit	Xil_ama	Xil_hyb	Xil_sag	0.4417	0.432395	0.45081	0.2802	0.27199	0.289205	0.2781	0.26991	0.28612	8861
Man_cit	Xil_ama	Xil_hyb	Xil_sag	0.4002	0.39118	0.408615	0.3005	0.292885	0.310725	0.2993	0.292065	0.30733	8886
Man_cit	Xil_ama	Xil_hyb	Xil_sag	0.4209	0.41229	0.430135	0.2916	0.2842	0.29901	0.2875	0.28017	0.297605	8988
Man_cit	Xil_ama	Xil_hyb	Xil_sag	0.4228	0.415595	0.432215	0.2893	0.282165	0.29635	0.2879	0.278695	0.29451	8993
Man_cit	Xil_ama	Xil_hyb	Xil_sag	0.4201	0.40945	0.426155	0.2931	0.28578	0.30033	0.2868	0.279455	0.29451	8884
Man_cit	Xil_ama	Xil_hyb	Xil_sag	0.4127	0.403745	0.42101	0.2864	0.27979	0.2955	0.3009	0.29259	0.310175	9046
Man_cit	Xil_ama	Xil_hyb	Xil_sag	0.4057	0.39667	0.412725	0.3012	0.293085	0.30851	0.2931	0.286285	0.30056	8942
Man_cit	Xil_ama	Xil_hyb	Xil_sag	0.4154	0.40794	0.422945	0.2876	0.279855	0.295105	0.297	0.291785	0.30422	8876
Man_cit	Xil_ama	Xil_hyb	Xil_sag	0.4156	0.40679	0.42313	0.3031	0.29625	0.311115	0.2813	0.272795	0.2893	8869
Man_cit	Xil_ama	Xil_hyb	Xil_sag	0.4227	0.4142	0.430105	0.2937	0.28609	0.30241	0.2836	0.27597	0.291315	8961
Man_cit	Xil_ama	Xil_hyb	Xil_sag	0.3962	0.388375	0.403725	0.2957	0.287765	0.303115	0.308	0.301485	0.31533	8954
Man_cit	Xil_ama	Xil_hyb	Xil_sag	0.4355	0.42729	0.443305	0.2816	0.27508	0.289905	0.2829	0.27428	0.289915	8851
Man_cit	Xil_ama	Xil_hyb	Xil_sag	0.4218	0.414695	0.431425	0.2916	0.281695	0.29802	0.2866	0.2795	0.29481	8981
Man_cit	Xil_ama	Xil_hyb	Xil_sag	0.4441	0.435895	0.452505	0.2818	0.27399	0.2885	0.2741	0.266195	0.280405	8919
Man_cit	Xil_ama	Xil_hyb	Xil_sag	0.4305	0.422265	0.439515	0.28	0.272345	0.287065	0.2894	0.281255	0.2976	9028
Man_cit	Xil_ama	Xil_hyb	Xil_sag	0.4028	0.3956	0.412315	0.2972	0.2892	0.30451	0.3	0.291415	0.30852	8754
Man_cit	Xil_ama	Xil_hyb	Xil_sag	0.4021	0.39499	0.4131	0.3097	0.303295	0.317535	0.2882	0.279995	0.29391	8799
Man_cit	Xil_ama	Xil_hyb	Xil_sag	0.4359	0.425185	0.442715	0.2888	0.281065	0.2947	0.2753	0.2675	0.28391	8903
Man_cit	Xil_ama	Xil_hyb	Xil_sag	0.4032	0.396675	0.409615	0.3036	0.29498	0.311065	0.2932	0.28628	0.301405	9102
Man_cit	Xil_ama	Xil_hyb	Xil_sag	0.4313	0.422095	0.439545	0.2918	0.284785	0.29895	0.2769	0.269685	0.28421	9071
Man_cit	Xil_ama	Xil_hyb	Xil_sag	0.41	0.4029	0.418	0.2979	0.291195	0.30573	0.292	0.28439	0.29904	9002
Man_cit	Xil_ama	Xil_hyb	Xil_sag	0.4297	0.42084	0.438425	0.2806	0.27167	0.28783	0.2897	0.282095	0.297915	9123
Man_cit	Xil_ama	Xil_hyb	Xil_sag	0.3946	0.38738	0.40502	0.3066	0.297295	0.315405	0.2988	0.29147	0.304835	9295
Man_cit	Xil_ama	Xil_hyb	Xil_sag	0.4242	0.41645	0.43054	0.2832	0.2755	0.291005	0.2926	0.286365	0.301605	9076
Man_cit	Xil_ama	Xil_hyb	Xil_sag	0.4067	0.39947	0.415605	0.3004	0.29215	0.307915	0.2928	0.285965	0.29961	8981
Man_cit	Xil_ama	Xil_hyb	Xil_sag	0.4234	0.41508	0.430305	0.2904	0.28268	0.298525	0.2861	0.27858	0.294125	8821
Man_cit	Xil_ama	Xil_hyb	Xil_sag	0.4162	0.40979	0.425725	0.2807	0.27388	0.2896	0.3031	0.2929	0.30841	8938
Man_cit	Xil_ama	Xil_hyb	Xil_sag	0.4463	0.43513	0.45502	0.2803	0.270995	0.28682	0.2734	0.26518	0.28211	8790
Man_cit	Xil_ama	Xil_hyb	Xil_sag	0.414	0.405675	0.42351	0.2875	0.28178	0.2959	0.2985	0.290195	0.305655	8775
Man_cit	Xil_ama	Xil_hyb	Xil_sag	0.384	0.37508	0.39443	0.3013	0.29416	0.309515	0.3146	0.30688	0.320785	8950
Man_cit	Xil_ama	Xil_hyb	Xil_sag	0.4088	0.39899	0.416705	0.2997	0.293895	0.3091	0.2915	0.283495	0.299355	9033
Man_cit	Xil_ama	Xil_hyb	Xil_sag	0.4067	0.398565	0.41552	0.2959	0.288095	0.30481	0.2974	0.289125	0.304065	8949
Man_cit	Xil_ama	Xil_hyb	Xil_sag	0.4041	0.397185	0.41181	0.2934	0.286575	0.299735	0.3025	0.29488	0.30853	8982
Man_cit	Xil_ama	Xil_hyb	Xil_sag	0.4239	0.415775	0.43243	0.2868	0.28108	0.2964	0.2893	0.28068	0.296305	8984
Man_cit	Xil_ama	Xil_hyb	Xil_sag	0.4188	0.41066	0.428205	0.2867	0.2782	0.294105	0.2945	0.2882	0.302305	8778
Man_cit	Xil_ama	Xil_hyb	Xil_sag	0.4081	0.40109	0.417205	0.3037	0.29552	0.31012	0.2883	0.2808	0.295505	8974
Man_cit	Xil_ama	Xil_hyb	Xil_sag	0.4424	0.43244	0.45041	0.2805	0.273775	0.290375	0.2771	0.268965	0.28383	8991
Man_cit	Xil_ama	Xil_hyb	Xil_sag	0.4306	0.422485	0.439205	0.2847	0.277115	0.29274	0.2846	0.27789	0.29211	8966
Man_cit	Xil_ama	Xil_hyb	Xil_sag	0.4094	0.40228	0.417275	0.3066	0.298945	0.313915	0.284	0.27577	0.292205	9138
Man_cit	Xil_ama	Xil_hyb	Xil_sag	0.4041	0.39485	0.415005	0.2917	0.28268	0.300725	0.3042	0.296385	0.313425	8916
Man_cit	Xil_ama	Xil_hyb	Xil_sag	0.3865	0.377495	0.392905	0.3163	0.30819	0.323535	0.2972	0.29	0.30748	9352
Man_cit	Xil_ama	Xil_hyb	Xil_sag	0.4178	0.40947	0.42731	0.2909	0.28362	0.29815	0.2913	0.282745	0.300635	9110
Man_cit	Xil_ama	Xil_hyb	Xil_sag	0.4118	0.40469	0.41842	0.3018	0.293785	0.310505	0.2864	0.27927	0.29301	9140
Man_cit	Xil_ama	Xil_hyb	Xil_sag	0.4086	0.402775	0.4175	0.2865	0.27928	0.293215	0.3049	0.296195	0.31079	9071
Man_cit	Xil_ama	Xil_hyb	Xil_sag	0.4034	0.39608	0.412015	0.2998	0.29256	0.30801	0.2968	0.288775	0.30401	9105
Man_cit	Xil_ama	Xil_hyb	Xil_sag	0.3908	0.3833	0.3995	0.3023	0.293295	0.308275	0.3068	0.29908	0.314955	9070
Man_cit	Xil_ama	Xil_hyb	Xil_sag	0.4136	0.4048	0.419725	0.2919	0.28469	0.2989	0.2945	0.287295	0.3028	9089
Man_cit	Xil_ama	Xil_hyb	Xil_sag	0.4059	0.3979	0.413615	0.3029	0.29408	0.31116	0.2912	0.282685	0.299935	8901
Man_cit	Xil_ama	Xil_hyb	Xil_sag	0.4053	0.395745	0.415705	0.2944	0.2873	0.302125	0.3003	0.28929	0.308435	9075
Man_cit	Xil_ama	Xil_hyb	Xil_sag	0.3872	0.378265	0.39502	0.3166	0.308055	0.32541	0.2962	0.288745	0.302735	9042
Man_cit	Xil_ama	Xil_hyb	Xil_sag	0.3962	0.38809	0.40332	0.2958	0.287995	0.304325	0.308	0.30076	0.314105	8990
Man_cit	Xil_ama	Xil_hyb	Xil_sag	0.422	0.41469	0.430165	0.2876	0.2798	0.2944	0.2904	0.284285	0.29822	9125
Man_cit	Xil_ama	Xil_hyb	Xil_sag	0.4041	0.39409	0.412255	0.2982	0.29026	0.306125	0.2977	0.289035	0.3052	8971
Man_cit	Xil_ama	Xil_hyb	Xil_sag	0.3993	0.391085	0.406855	0.3132	0.306675	0.3222	0.2875	0.279055	0.29461	9158
Man_cit	Xil_ama	Xil_hyb	Xil_sag	0.3911	0.382135	0.400035	0.3114	0.303995	0.319215	0.2975	0.288865	0.30592	9290
Man_cit	Xil_ama	Xil_hyb	Xil_sag	0.4102	0.40126	0.417405	0.295	0.28919	0.30152	0.2949	0.287375	0.30301	9130
Man_cit	Xil_ama	Xil_hyb	Xil_sag	0.4087	0.40005	0.417405	0.2937	0.285895	0.30211	0.2977	0.2888	0.306325	9174
Man_cit	Xil_ama	Xil_hyb	Xil_sag	0.3845	0.376475	0.39482	0.3074	0.29948	0.31741	0.3081	0.299655	0.3134	9353
Man_cit	Xil_ama	Xil_hyb	Xil_sag	0.4037	0.396995	0.41281	0.2981	0.291265	0.305435	0.2981	0.2903	0.30486	9103
Man_cit	Xil_ama	Xil_hyb	Xil_sag	0.423	0.414285	0.43254	0.2854	0.28016	0.2944	0.2916	0.282865	0.29913	9037
Man_cit	Xil_ama	Xil_hyb	Xil_sag	0.4173	0.409895	0.42511	0.2945	0.28859	0.303015	0.2881	0.279	0.29512	9096
Man_cit	Xil_ama	Xil_hyb	Xil_sag	0.4179	0.408195	0.42543	0.2907	0.282985	0.297355	0.2914	0.286385	0.299915	8849
Man_cit	Xil_ama	Xil_hyb	Xil_sag	0.4134	0.40279	0.424115	0.3015	0.29206	0.30946	0.2852	0.277865	0.293135	9072
Man_cit	Xil_ama	Xil_hyb	Xil_sag	0.4167	0.41036	0.42603	0.2967	0.28989	0.30261	0.2867	0.2791	0.29271	9000
Man_cit	Xil_ama	Xil_hyb	Xil_sag	0.4181	0.409475	0.4271	0.2934	0.28515	0.30063	0.2886	0.280665	0.29681	8958
Man_cit	Xil_ama	Xil_hyb	Xil_sag	0.4174	0.41049	0.426035	0.2811	0.273585	0.289005	0.3015	0.292495	0.3076	9085
Man_cit	Xil_ama	Xil_hyb	Xil_sag	0.4121	0.40299	0.41932	0.2855	0.27989	0.295215	0.3024	0.29518	0.308515	8773
Man_cit	Xil_ama	Xil_hyb	Xil_sag	0.4196	0.411635	0.42663	0.2965	0.288655	0.3025	0.2839	0.277695	0.29323	9003
Man_cit	Xil_ama	Xil_hyb	Xil_sag	0.425	0.415285	0.4324	0.2975	0.288565	0.306205	0.2775	0.27159	0.285435	9012
Man_cit	Xil_ama	Xil_hyb	Xil_sag	0.3935	0.38607	0.400615	0.3096	0.30167	0.319745	0.2969	0.28855	0.30612	9022
Man_cit	Xil_ama	Xil_hyb	Xil_sag	0.4319	0.42368	0.43914	0.2914	0.285445	0.299225	0.2767	0.27019	0.286205	9011
Man_cit	Xil_ama	Xil_hyb	Xil_sag	0.4191	0.4101	0.426945	0.2971	0.290175	0.304775	0.2838	0.27629	0.29101	9063
Man_cit	Xil_ama	Xil_hyb	Xil_vir	0.3293	0.3217	0.335725	0.3309	0.323375	0.339835	0.3398	0.33159	0.3486	9096
Man_cit	Xil_ama	Xil_hyb	Xil_vir	0.3362	0.32787	0.34543	0.3229	0.3157	0.33062	0.3409	0.331495	0.3474	9259
Man_cit	Xil_ama	Xil_hyb	Xil_vir	0.3488	0.34099	0.354325	0.3279	0.320585	0.334705	0.3233	0.3178	0.331805	9203
Man_cit	Xil_ama	Xil_hyb	Xil_vir	0.3341	0.325895	0.34341	0.3278	0.319485	0.335025	0.3381	0.32979	0.345285	9482
Man_cit	Xil_ama	Xil_hyb	Xil_vir	0.3518	0.34295	0.359035	0.3116	0.30467	0.3183	0.3367	0.32906	0.3458	9199
Man_cit	Xil_ama	Xil_hyb	Xil_vir	0.3435	0.334495	0.351605	0.3327	0.324485	0.341325	0.3237	0.3162	0.332505	9097
Man_cit	Xil_ama	Xil_hyb	Xil_vir	0.3451	0.33729	0.351215	0.3223	0.31459	0.330105	0.3326	0.32316	0.340405	9252
Man_cit	Xil_ama	Xil_hyb	Xil_vir	0.3443	0.335985	0.351125	0.3211	0.312395	0.32881	0.3346	0.3275	0.34212	9200
Man_cit	Xil_ama	Xil_hyb	Xil_vir	0.352	0.34279	0.359725	0.313	0.305045	0.3208	0.335	0.32719	0.342415	9340
Man_cit	Xil_ama	Xil_hyb	Xil_vir	0.3389	0.330345	0.34873	0.3267	0.319695	0.33522	0.3344	0.32455	0.34183	9159
Man_cit	Xil_ama	Xil_hyb	Xil_vir	0.3372	0.328395	0.34463	0.3274	0.320575	0.334925	0.3354	0.32895	0.343915	9344
Man_cit	Xil_ama	Xil_hyb	Xil_vir	0.3338	0.32739	0.34041	0.3326	0.32328	0.33953	0.3336	0.32579	0.343325	9263
Man_cit	Xil_ama	Xil_hyb	Xil_vir	0.3322	0.3246	0.34121	0.3204	0.30939	0.3272	0.3474	0.3403	0.35692	9047
Man_cit	Xil_ama	Xil_hyb	Xil_vir	0.3377	0.32919	0.346215	0.3248	0.316695	0.33301	0.3375	0.329865	0.34591	9258
Man_cit	Xil_ama	Xil_hyb	Xil_vir	0.3634	0.354895	0.370115	0.3103	0.3032	0.3185	0.3263	0.317375	0.333805	9559
Man_cit	Xil_ama	Xil_hyb	Xil_vir	0.3266	0.320775	0.33484	0.3323	0.325575	0.34006	0.3411	0.333395	0.3473	9019
Man_cit	Xil_ama	Xil_hyb	Xil_vir	0.3428	0.333495	0.349835	0.3135	0.305275	0.321915	0.3437	0.337095	0.35244	9218
Man_cit	Xil_ama	Xil_hyb	Xil_vir	0.3467	0.33798	0.35532	0.3275	0.32027	0.335115	0.3259	0.31816	0.3335	9326
Man_cit	Xil_ama	Xil_hyb	Xil_vir	0.3494	0.342285	0.35806	0.3071	0.299735	0.317005	0.3434	0.334575	0.349	9198
Man_cit	Xil_ama	Xil_hyb	Xil_vir	0.342	0.335105	0.35125	0.3219	0.31205	0.3297	0.336	0.32766	0.34428	9213
Man_cit	Xil_ama	Xil_hyb	Xil_vir	0.3412	0.332965	0.3509	0.3212	0.31306	0.32778	0.3376	0.329595	0.345905	9068
Man_cit	Xil_ama	Xil_hyb	Xil_vir	0.332	0.32608	0.3394	0.3375	0.33056	0.34432	0.3304	0.32117	0.340105	9291
Man_cit	Xil_ama	Xil_hyb	Xil_vir	0.3721	0.363895	0.38014	0.3025	0.293875	0.312015	0.3254	0.31806	0.33265	9203
Man_cit	Xil_ama	Xil_hyb	Xil_vir	0.3354	0.327995	0.343405	0.3349	0.32639	0.344005	0.3297	0.32179	0.336325	9177
Man_cit	Xil_ama	Xil_hyb	Xil_vir	0.3478	0.338985	0.35602	0.3234	0.315595	0.331305	0.3287	0.321795	0.33833	9260
Man_cit	Xil_ama	Xil_hyb	Xil_vir	0.3509	0.34396	0.35971	0.3186	0.309895	0.32503	0.3305	0.323895	0.33762	9210
Man_cit	Xil_ama	Xil_hyb	Xil_vir	0.3505	0.342575	0.35932	0.323	0.31385	0.330645	0.3265	0.319295	0.3367	9180
Man_cit	Xil_ama	Xil_hyb	Xil_vir	0.341	0.33298	0.34784	0.3278	0.32086	0.33521	0.3312	0.323795	0.3392	9094
Man_cit	Xil_ama	Xil_hyb	Xil_vir	0.3752	0.36678	0.38233	0.303	0.296645	0.31091	0.3218	0.312835	0.329815	9070
Man_cit	Xil_ama	Xil_hyb	Xil_vir	0.3491	0.34168	0.356955	0.3136	0.305345	0.320725	0.3373	0.32958	0.345925	9180
Man_cit	Xil_ama	Xil_hyb	Xil_vir	0.3591	0.35188	0.368515	0.3245	0.314995	0.33123	0.3164	0.307795	0.323415	9292
Man_cit	Xil_ama	Xil_hyb	Xil_vir	0.3345	0.326185	0.3406	0.3209	0.31288	0.32811	0.3445	0.3368	0.352105	9320
Man_cit	Xil_ama	Xil_hyb	Xil_vir	0.3474	0.338365	0.35551	0.3204	0.314	0.32834	0.3322	0.32379	0.339915	9046
Man_cit	Xil_ama	Xil_hyb	Xil_vir	0.376	0.36659	0.384005	0.3042	0.29756	0.31363	0.3198	0.312085	0.328425	9149
Man_cit	Xil_ama	Xil_hyb	Xil_vir	0.3508	0.34258	0.356535	0.3158	0.307295	0.324155	0.3334	0.326455	0.340805	9256
Man_cit	Xil_ama	Xil_hyb	Xil_vir	0.3507	0.342095	0.35774	0.3104	0.302595	0.318805	0.3389	0.331595	0.345705	9284
Man_cit	Xil_ama	Xil_hyb	Xil_vir	0.3706	0.363475	0.376025	0.3154	0.30799	0.322715	0.3141	0.30665	0.32191	9250
Man_cit	Xil_ama	Xil_hyb	Xil_vir	0.3369	0.32879	0.34491	0.3317	0.32488	0.33938	0.3314	0.323285	0.33794	9228
Man_cit	Xil_ama	Xil_hyb	Xil_vir	0.3423	0.334	0.35032	0.3148	0.30867	0.32245	0.3429	0.33568	0.350915	9126
Man_cit	Xil_ama	Xil_hyb	Xil_vir	0.3923	0.384445	0.400635	0.2968	0.289785	0.304515	0.3109	0.302765	0.318815	9138
Man_cit	Xil_ama	Xil_hyb	Xil_vir	0.3439	0.335045	0.353045	0.3104	0.301175	0.317715	0.3457	0.33656	0.35433	9217
Man_cit	Xil_ama	Xil_hyb	Xil_vir	0.3841	0.37629	0.39105	0.2921	0.2854	0.2999	0.3238	0.316275	0.33093	9110
Man_cit	Xil_ama	Xil_hyb	Xil_vir	0.3518	0.344485	0.359315	0.3127	0.305185	0.3214	0.3355	0.329775	0.3429	9279
Man_cit	Xil_ama	Xil_hyb	Xil_vir	0.3333	0.325795	0.341445	0.3265	0.317935	0.33341	0.3402	0.33218	0.34763	9177
Man_cit	Xil_ama	Xil_hyb	Xil_vir	0.3557	0.34777	0.363305	0.3249	0.317095	0.33243	0.3194	0.311985	0.326225	9003
Man_cit	Xil_ama	Xil_hyb	Xil_vir	0.3385	0.33167	0.3449	0.3252	0.31777	0.331915	0.3362	0.32787	0.345305	9086
Man_cit	Xil_ama	Xil_hyb	Xil_vir	0.3371	0.32929	0.34576	0.3288	0.320865	0.336505	0.3341	0.326085	0.3423	9120
Man_cit	Xil_ama	Xil_hyb	Xil_vir	0.3669	0.36069	0.375945	0.3124	0.304995	0.320115	0.3207	0.313235	0.327515	9322
Man_cit	Xil_ama	Xil_hyb	Xil_vir	0.336	0.32899	0.343305	0.3228	0.312955	0.330415	0.3412	0.3351	0.34883	9232
Man_cit	Xil_ama	Xil_hyb	Xil_vir	0.3514	0.343475	0.360105	0.307	0.29919	0.31545	0.3416	0.33299	0.350315	9356
Man_cit	Xil_ama	Xil_hyb	Xil_vir	0.3557	0.347275	0.36402	0.3123	0.30399	0.319715	0.3319	0.32369	0.340305	9403
Man_cit	Xil_ama	Xil_hyb	Xil_vir	0.3508	0.341835	0.36121	0.3186	0.31169	0.325205	0.3307	0.322255	0.339705	9348
Man_cit	Xil_ama	Xil_hyb	Xil_vir	0.3316	0.324565	0.340225	0.3382	0.32979	0.34561	0.3303	0.3234	0.33832	9271
Man_cit	Xil_ama	Xil_hyb	Xil_vir	0.39	0.382195	0.39645	0.2974	0.29138	0.305615	0.3127	0.303685	0.318935	9160
Man_cit	Xil_ama	Xil_hyb	Xil_vir	0.3467	0.340165	0.35531	0.3308	0.323695	0.338805	0.3225	0.31409	0.329845	9190
Man_cit	Xil_ama	Xil_hyb	Xil_vir	0.3525	0.344495	0.359715	0.3168	0.309465	0.32502	0.3307	0.32278	0.338615	9066
Man_cit	Xil_ama	Xil_hyb	Xil_vir	0.3542	0.34677	0.361905	0.318	0.3091	0.325725	0.3278	0.31956	0.33563	9356
Man_cit	Xil_ama	Xil_hyb	Xil_vir	0.3551	0.348965	0.36242	0.3162	0.30748	0.32301	0.3287	0.32048	0.33571	9428
Man_cit	Xil_ama	Xil_hyb	Xil_vir	0.3395	0.330995	0.347715	0.3235	0.3156	0.33221	0.337	0.328605	0.34541	9208
Man_cit	Xil_ama	Xil_hyb	Xil_vir	0.3428	0.334175	0.350705	0.3288	0.32189	0.33732	0.3284	0.320575	0.33785	9157
Man_cit	Xil_ama	Xil_hyb	Xil_vir	0.3465	0.33738	0.35392	0.3096	0.3012	0.316635	0.3439	0.33779	0.353005	9365
Man_cit	Xil_ama	Xil_hyb	Xil_vir	0.346	0.33833	0.355	0.3183	0.309315	0.32511	0.3357	0.32608	0.343335	9350
Man_cit	Xil_ama	Xil_hyb	Xil_vir	0.3439	0.336795	0.3506	0.3252	0.31799	0.33115	0.3308	0.32309	0.3386	8987
Man_cit	Xil_ama	Xil_hyb	Xil_vir	0.349	0.342895	0.357375	0.3197	0.31109	0.326205	0.3313	0.323845	0.3395	9131
Man_cit	Xil_ama	Xil_hyb	Xil_vir	0.3375	0.329895	0.345845	0.3267	0.320485	0.333305	0.3358	0.327065	0.34175	9179
Man_cit	Xil_ama	Xil_hyb	Xil_vir	0.3674	0.35869	0.37441	0.3186	0.312715	0.325625	0.314	0.3063	0.319975	9156
Man_cit	Xil_ama	Xil_hyb	Xil_vir	0.3395	0.332185	0.34691	0.3235	0.316095	0.331015	0.3369	0.33123	0.34431	9183
Man_cit	Xil_ama	Xil_hyb	Xil_vir	0.3593	0.350085	0.36672	0.3042	0.297985	0.31283	0.3365	0.3285	0.3436	9560
Man_cit	Xil_ama	Xil_hyb	Xil_vir	0.3575	0.34666	0.363575	0.3137	0.30617	0.322145	0.3289	0.320475	0.33681	9131
Man_cit	Xil_ama	Xil_hyb	Xil_vir	0.3426	0.33529	0.34991	0.3292	0.322245	0.33781	0.3282	0.32069	0.336105	9220
Man_cit	Xil_ama	Xil_hyb	Xil_vir	0.3352	0.327385	0.34141	0.3215	0.313895	0.33013	0.3433	0.335785	0.35236	9027
Man_cit	Xil_ama	Xil_hyb	Xil_vir	0.3223	0.31458	0.327925	0.3283	0.32109	0.334905	0.3494	0.34229	0.357915	9218
Man_cit	Xil_ama	Xil_hyb	Xil_vir	0.3284	0.320075	0.335435	0.325	0.316375	0.33432	0.3466	0.33867	0.355135	9098
Man_cit	Xil_ama	Xil_hyb	Xil_vir	0.3517	0.34299	0.359745	0.318	0.310665	0.32722	0.3303	0.32339	0.33683	9139
Man_cit	Xil_ama	Xil_hyb	Xil_vir	0.329	0.321625	0.336775	0.3248	0.3175	0.3332	0.3463	0.338195	0.353215	9247
Man_cit	Xil_ama	Xil_hyb	Xil_vir	0.3514	0.34268	0.35811	0.3172	0.309245	0.325625	0.3314	0.322975	0.33924	9118
Man_cit	Xil_ama	Xil_hyb	Xil_vir	0.3299	0.319685	0.33751	0.3293	0.31979	0.3382	0.3408	0.3339	0.349445	9326
Man_cit	Xil_ama	Xil_hyb	Xil_vir	0.3392	0.33099	0.3471	0.326	0.318885	0.33273	0.3348	0.3255	0.34402	9301
Man_cit	Xil_ama	Xil_hyb	Xil_vir	0.3495	0.34076	0.3576	0.3234	0.31548	0.33073	0.3271	0.32098	0.33481	9107
Man_cit	Xil_ama	Xil_hyb	Xil_vir	0.3542	0.346685	0.362435	0.3224	0.31339	0.3312	0.3234	0.315795	0.33021	9261
Man_cit	Xil_ama	Xil_hyb	Xil_vir	0.342	0.333665	0.34876	0.3124	0.30749	0.318915	0.3457	0.337645	0.3533	9214
Man_cit	Xil_ama	Xil_hyb	Xil_vir	0.3427	0.33548	0.351715	0.3115	0.30438	0.31932	0.3458	0.338095	0.350615	9191
Man_cit	Xil_ama	Xil_hyb	Xil_vir	0.3318	0.325315	0.338825	0.331	0.323895	0.33928	0.3372	0.329385	0.34432	9520
Man_cit	Xil_ama	Xil_hyb	Xil_vir	0.3392	0.331995	0.345925	0.304	0.296785	0.30993	0.3568	0.34868	0.36364	9195
Man_cit	Xil_ama	Xil_hyb	Xil_vir	0.3495	0.340585	0.357105	0.326	0.31676	0.3337	0.3245	0.317395	0.333225	8927
Man_cit	Xil_ama	Xil_hyb	Xil_vir	0.3811	0.369895	0.389105	0.3046	0.29635	0.314515	0.3144	0.30697	0.32142	9098
Man_cit	Xil_ama	Xil_hyb	Xil_vir	0.3511	0.34397	0.35821	0.3208	0.310985	0.328125	0.3281	0.320495	0.336405	9283
Man_cit	Xil_ama	Xil_hyb	Xil_vir	0.3374	0.32939	0.344725	0.3288	0.320935	0.336915	0.3339	0.326925	0.341435	9168
Man_cit	Xil_ama	Xil_hyb	Xil_vir	0.342	0.332245	0.350515	0.316	0.30858	0.32601	0.3419	0.332385	0.349725	9040
Man_cit	Xil_ama	Xil_hyb	Xil_vir	0.3762	0.367865	0.38422	0.2945	0.28707	0.30233	0.3292	0.320675	0.338205	9534
Man_cit	Xil_ama	Xil_hyb	Xil_vir	0.338	0.32945	0.34591	0.3236	0.31724	0.33181	0.3384	0.330395	0.3458	9474
Man_cit	Xil_ama	Xil_hyb	Xil_vir	0.3412	0.33318	0.34961	0.3143	0.3056	0.322815	0.3445	0.33809	0.351705	9191
Man_cit	Xil_ama	Xil_hyb	Xil_vir	0.3759	0.36786	0.38281	0.3052	0.297885	0.310735	0.3189	0.310965	0.32672	9373
Man_cit	Xil_ama	Xil_hyb	Xil_vir	0.3376	0.328195	0.345115	0.3237	0.31627	0.33151	0.3387	0.329895	0.347415	9197
Man_cit	Xil_ama	Xil_hyb	Xil_vir	0.3301	0.322255	0.338405	0.3312	0.321995	0.338205	0.3387	0.330785	0.34831	9409
Man_cit	Xil_ama	Xil_hyb	Xil_vir	0.3445	0.33638	0.3518	0.3184	0.310265	0.32616	0.3372	0.32848	0.344915	9156
Man_cit	Xil_ama	Xil_hyb	Xil_vir	0.3524	0.344115	0.360415	0.3073	0.2988	0.31591	0.3403	0.33277	0.34861	9351
Man_cit	Xil_ama	Xil_hyb	Xil_vir	0.3348	0.3255	0.34321	0.3306	0.323955	0.337605	0.3347	0.326545	0.341965	9039
Man_cit	Xil_ama	Xil_hyb	Xil_vir	0.3459	0.337595	0.35422	0.3204	0.3124	0.32891	0.3337	0.323885	0.3434	9289
Man_cit	Xil_ama	Xil_hyb	Xil_vir	0.3401	0.331335	0.348405	0.3295	0.3225	0.338615	0.3304	0.321965	0.338305	9197
Man_cit	Xil_ama	Xil_hyb	Xil_xil	0.4059	0.39828	0.415505	0.3113	0.30234	0.317705	0.2828	0.274485	0.29092	8606
Man_cit	Xil_ama	Xil_hyb	Xil_xil	0.419	0.410285	0.427835	0.2883	0.280795	0.29753	0.2927	0.2849	0.300905	8921
Man_cit	Xil_ama	Xil_hyb	Xil_xil	0.4181	0.41035	0.426825	0.2928	0.28467	0.300335	0.2891	0.282325	0.29611	8910
Man_cit	Xil_ama	Xil_hyb	Xil_xil	0.4149	0.405995	0.42326	0.2811	0.272275	0.289255	0.3039	0.296535	0.31071	9035
Man_cit	Xil_ama	Xil_hyb	Xil_xil	0.4119	0.403695	0.418665	0.2926	0.28528	0.30071	0.2955	0.288465	0.30303	8828
Man_cit	Xil_ama	Xil_hyb	Xil_xil	0.4125	0.404715	0.421705	0.2953	0.288895	0.303505	0.2922	0.2829	0.29862	8761
Man_cit	Xil_ama	Xil_hyb	Xil_xil	0.4404	0.430055	0.447155	0.289	0.28305	0.297205	0.2707	0.26229	0.278025	8915
Man_cit	Xil_ama	Xil_hyb	Xil_xil	0.421	0.413675	0.431615	0.3022	0.29219	0.308915	0.2768	0.268675	0.284305	8876
Man_cit	Xil_ama	Xil_hyb	Xil_xil	0.4344	0.42629	0.441425	0.2896	0.283095	0.297905	0.276	0.26817	0.28201	8773
Man_cit	Xil_ama	Xil_hyb	Xil_xil	0.4425	0.434395	0.45011	0.2763	0.26818	0.28392	0.2811	0.273885	0.28836	8797
Man_cit	Xil_ama	Xil_hyb	Xil_xil	0.4189	0.412455	0.42641	0.2986	0.29108	0.307305	0.2825	0.27516	0.290035	8785
Man_cit	Xil_ama	Xil_hyb	Xil_xil	0.4106	0.400995	0.41891	0.2986	0.29058	0.305345	0.2908	0.285075	0.29974	8793
Man_cit	Xil_ama	Xil_hyb	Xil_xil	0.4088	0.40076	0.416715	0.2941	0.28655	0.303625	0.297	0.289595	0.30442	8639
Man_cit	Xil_ama	Xil_hyb	Xil_xil	0.4272	0.42019	0.43553	0.2903	0.28283	0.297505	0.2825	0.276675	0.28851	9057
Man_cit	Xil_ama	Xil_hyb	Xil_xil	0.4274	0.41929	0.434815	0.2895	0.283975	0.297405	0.2831	0.275575	0.291305	9053
Man_cit	Xil_ama	Xil_hyb	Xil_xil	0.4237	0.416685	0.43233	0.2896	0.28245	0.296845	0.2867	0.27928	0.29451	8881
Man_cit	Xil_ama	Xil_hyb	Xil_xil	0.4147	0.40728	0.423405	0.2944	0.28489	0.300505	0.2909	0.283015	0.298105	8841
Man_cit	Xil_ama	Xil_hyb	Xil_xil	0.4175	0.40939	0.42743	0.2901	0.282455	0.298505	0.2924	0.283985	0.300205	8853
Man_cit	Xil_ama	Xil_hyb	Xil_xil	0.4445	0.43488	0.451625	0.2838	0.27645	0.29242	0.2717	0.26419	0.2797	8881
Man_cit	Xil_ama	Xil_hyb	Xil_xil	0.4331	0.42519	0.4388	0.2967	0.29074	0.30361	0.2702	0.26328	0.277505	8890
Man_cit	Xil_ama	Xil_hyb	Xil_xil	0.421	0.4146	0.43044	0.2966	0.285895	0.302705	0.2823	0.274585	0.2894	8819
Man_cit	Xil_ama	Xil_hyb	Xil_xil	0.4005	0.3918	0.4104	0.3037	0.29689	0.3116	0.2958	0.2879	0.302715	8959
Man_cit	Xil_ama	Xil_hyb	Xil_xil	0.4152	0.40849	0.421205	0.2965	0.290195	0.304305	0.2883	0.2807	0.295905	8960
Man_cit	Xil_ama	Xil_hyb	Xil_xil	0.394	0.3867	0.40414	0.3027	0.2943	0.310465	0.3033	0.29519	0.31027	8954
Man_cit	Xil_ama	Xil_hyb	Xil_xil	0.4245	0.415585	0.431365	0.2934	0.287175	0.30101	0.2821	0.274085	0.28855	8775
Man_cit	Xil_ama	Xil_hyb	Xil_xil	0.414	0.405745	0.419805	0.3071	0.29998	0.314805	0.2789	0.270985	0.286305	8676
Man_cit	Xil_ama	Xil_hyb	Xil_xil	0.4408	0.43307	0.44991	0.2784	0.271855	0.286315	0.2808	0.272795	0.288525	8972
Man_cit	Xil_ama	Xil_hyb	Xil_xil	0.4174	0.40926	0.4245	0.2931	0.284285	0.30101	0.2895	0.280695	0.29686	8941
Man_cit	Xil_ama	Xil_hyb	Xil_xil	0.4031	0.39514	0.413205	0.304	0.297145	0.313015	0.2929	0.282065	0.3004	8953
Man_cit	Xil_ama	Xil_hyb	Xil_xil	0.4138	0.40578	0.424815	0.3076	0.299695	0.31651	0.2786	0.271665	0.28621	8947
Man_cit	Xil_ama	Xil_hyb	Xil_xil	0.4172	0.40788	0.429	0.289	0.281165	0.29641	0.2939	0.2861	0.3025	8797
Man_cit	Xil_ama	Xil_hyb	Xil_xil	0.4016	0.39418	0.409805	0.2954	0.2879	0.3016	0.303	0.296985	0.310415	8882
Man_cit	Xil_ama	Xil_hyb	Xil_xil	0.4182	0.409595	0.42766	0.2883	0.28256	0.29772	0.2935	0.283985	0.302405	8802
Man_cit	Xil_ama	Xil_hyb	Xil_xil	0.4273	0.41997	0.435505	0.2834	0.27587	0.29211	0.2892	0.280685	0.295115	8792
Man_cit	Xil_ama	Xil_hyb	Xil_xil	0.4161	0.407755	0.42606	0.3051	0.295365	0.31221	0.2788	0.27078	0.28746	8810
Man_cit	Xil_ama	Xil_hyb	Xil_xil	0.4139	0.40605	0.422975	0.3009	0.291985	0.3086	0.2851	0.276455	0.29245	8965
Man_cit	Xil_ama	Xil_hyb	Xil_xil	0.4087	0.401065	0.41535	0.3074	0.299675	0.31452	0.2838	0.27717	0.292215	8886
Man_cit	Xil_ama	Xil_hyb	Xil_xil	0.4246	0.416435	0.43292	0.287	0.28037	0.294815	0.2885	0.280995	0.2972	8788
Man_cit	Xil_ama	Xil_hyb	Xil_xil	0.4081	0.40025	0.415495	0.298	0.2899	0.305915	0.2939	0.2873	0.301205	8870
Man_cit	Xil_ama	Xil_hyb	Xil_xil	0.4322	0.423495	0.439555	0.2891	0.282785	0.29694	0.2787	0.271205	0.28635	8905
Man_cit	Xil_ama	Xil_hyb	Xil_xil	0.4201	0.4129	0.431805	0.2914	0.28237	0.299015	0.2885	0.28067	0.29652	8833
Man_cit	Xil_ama	Xil_hyb	Xil_xil	0.4259	0.415795	0.433505	0.289	0.28158	0.296805	0.2852	0.279445	0.2932	9216
Man_cit	Xil_ama	Xil_hyb	Xil_xil	0.4082	0.399895	0.41512	0.3047	0.297255	0.31201	0.287	0.27979	0.294205	8870
Man_cit	Xil_ama	Xil_hyb	Xil_xil	0.4265	0.41821	0.435215	0.292	0.284395	0.298825	0.2815	0.273795	0.289105	8955
Man_cit	Xil_ama	Xil_hyb	Xil_xil	0.4202	0.411565	0.42942	0.2894	0.28139	0.297515	0.2903	0.283025	0.298405	8924
Man_cit	Xil_ama	Xil_hyb	Xil_xil	0.4324	0.42317	0.441005	0.2946	0.28728	0.30171	0.273	0.26459	0.280515	8858
Man_cit	Xil_ama	Xil_hyb	Xil_xil	0.4346	0.4256	0.44291	0.2967	0.2891	0.306515	0.2687	0.259795	0.275905	8810
Man_cit	Xil_ama	Xil_hyb	Xil_xil	0.4134	0.40584	0.420225	0.2958	0.28838	0.301125	0.2907	0.28482	0.297405	8843
Man_cit	Xil_ama	Xil_hyb	Xil_xil	0.4067	0.39973	0.415825	0.296	0.28881	0.303285	0.2973	0.290445	0.304315	8748
Man_cit	Xil_ama	Xil_hyb	Xil_xil	0.424	0.415895	0.43173	0.2906	0.2836	0.297335	0.2855	0.277775	0.2935	8845
Man_cit	Xil_ama	Xil_hyb	Xil_xil	0.4183	0.41198	0.427755	0.3002	0.29168	0.30624	0.2815	0.27379	0.289635	9038
Man_cit	Xil_ama	Xil_hyb	Xil_xil	0.4246	0.417995	0.431515	0.295	0.286495	0.30181	0.2804	0.272995	0.28754	9284
Man_cit	Xil_ama	Xil_hyb	Xil_xil	0.4058	0.398675	0.416405	0.2943	0.28537	0.30043	0.2999	0.292495	0.308115	8851
Man_cit	Xil_ama	Xil_hyb	Xil_xil	0.4114	0.402395	0.419185	0.2942	0.287475	0.302025	0.2944	0.28665	0.300135	8656
Man_cit	Xil_ama	Xil_hyb	Xil_xil	0.4091	0.400275	0.41851	0.3049	0.297995	0.313135	0.286	0.276795	0.294255	8902
Man_cit	Xil_ama	Xil_hyb	Xil_xil	0.4079	0.3999	0.41481	0.3019	0.295145	0.310245	0.2902	0.2825	0.298025	8843
Man_cit	Xil_ama	Xil_hyb	Xil_xil	0.4364	0.42906	0.44491	0.2841	0.27678	0.291965	0.2795	0.27308	0.28811	8827
Man_cit	Xil_ama	Xil_hyb	Xil_xil	0.4277	0.419195	0.435605	0.2954	0.28908	0.3023	0.2769	0.268895	0.284325	8909
Man_cit	Xil_ama	Xil_hyb	Xil_xil	0.4236	0.416085	0.433645	0.29	0.282645	0.296925	0.2864	0.27839	0.297035	8824
Man_cit	Xil_ama	Xil_hyb	Xil_xil	0.4359	0.429585	0.44583	0.2742	0.26516	0.28183	0.2899	0.281065	0.29632	8956
Man_cit	Xil_ama	Xil_hyb	Xil_xil	0.4332	0.42476	0.441	0.2943	0.28811	0.301715	0.2725	0.2652	0.28034	8971
Man_cit	Xil_ama	Xil_hyb	Xil_xil	0.4035	0.3956	0.410435	0.3052	0.29786	0.313105	0.2914	0.285165	0.29831	8789
Man_cit	Xil_ama	Xil_hyb	Xil_xil	0.428	0.420745	0.436815	0.2849	0.276595	0.29012	0.2871	0.28117	0.296245	8874
Man_cit	Xil_ama	Xil_hyb	Xil_xil	0.4458	0.436855	0.452745	0.2884	0.281685	0.296445	0.2658	0.258395	0.273635	8708
Man_cit	Xil_ama	Xil_hyb	Xil_xil	0.417	0.40779	0.425245	0.292	0.28349	0.302305	0.291	0.2819	0.29972	8928
Man_cit	Xil_ama	Xil_hyb	Xil_xil	0.4378	0.429845	0.445815	0.2868	0.278385	0.29451	0.2754	0.26856	0.28331	8698
Man_cit	Xil_ama	Xil_hyb	Xil_xil	0.4304	0.422985	0.4396	0.2916	0.282165	0.299045	0.278	0.269895	0.284125	8867
Man_cit	Xil_ama	Xil_hyb	Xil_xil	0.4224	0.41357	0.43241	0.279	0.270685	0.288415	0.2986	0.290485	0.30566	8832
Man_cit	Xil_ama	Xil_hyb	Xil_xil	0.4245	0.41729	0.43417	0.2975	0.28894	0.304405	0.278	0.268995	0.28505	8982
Man_cit	Xil_ama	Xil_hyb	Xil_xil	0.4302	0.421785	0.43674	0.2831	0.27707	0.290525	0.2867	0.279455	0.29466	8845
Man_cit	Xil_ama	Xil_hyb	Xil_xil	0.4213	0.414175	0.43314	0.2949	0.28748	0.30211	0.2838	0.27474	0.29073	9023
Man_cit	Xil_ama	Xil_hyb	Xil_xil	0.4126	0.40248	0.418805	0.2967	0.289055	0.303935	0.2907	0.28574	0.300005	8789
Man_cit	Xil_ama	Xil_hyb	Xil_xil	0.416	0.406095	0.423115	0.2932	0.286295	0.3003	0.2908	0.284595	0.299535	9123
Man_cit	Xil_ama	Xil_hyb	Xil_xil	0.4371	0.42859	0.445205	0.2826	0.27406	0.290335	0.2803	0.27248	0.288605	8865
Man_cit	Xil_ama	Xil_hyb	Xil_xil	0.4042	0.39597	0.410115	0.2976	0.29059	0.304705	0.2982	0.29107	0.305915	8911
Man_cit	Xil_ama	Xil_hyb	Xil_xil	0.417	0.408	0.42372	0.2984	0.29118	0.305725	0.2846	0.275465	0.294425	9095
Man_cit	Xil_ama	Xil_hyb	Xil_xil	0.4303	0.422165	0.439105	0.2831	0.275795	0.29242	0.2865	0.27938	0.295305	8907
Man_cit	Xil_ama	Xil_hyb	Xil_xil	0.4252	0.41695	0.43272	0.2981	0.28964	0.304125	0.2767	0.26899	0.283525	8789
Man_cit	Xil_ama	Xil_hyb	Xil_xil	0.4208	0.412885	0.42891	0.3054	0.298065	0.31281	0.2739	0.26539	0.28151	9238
Man_cit	Xil_ama	Xil_hyb	Xil_xil	0.4172	0.409185	0.42583	0.2999	0.292885	0.30622	0.283	0.27609	0.2909	8793
Man_cit	Xil_ama	Xil_hyb	Xil_xil	0.4058	0.39818	0.41281	0.2917	0.28549	0.300215	0.3025	0.29658	0.31204	8859
Man_cit	Xil_ama	Xil_hyb	Xil_xil	0.4006	0.3935	0.408535	0.2987	0.2916	0.305615	0.3007	0.293665	0.307825	8993
Man_cit	Xil_ama	Xil_hyb	Xil_xil	0.4178	0.407185	0.42531	0.294	0.28748	0.30182	0.2883	0.280055	0.296425	9144
Man_cit	Xil_ama	Xil_hyb	Xil_xil	0.4248	0.417085	0.43351	0.2994	0.291575	0.306515	0.2758	0.26829	0.285025	8720
Man_cit	Xil_ama	Xil_hyb	Xil_xil	0.415	0.406765	0.421815	0.2893	0.282485	0.29681	0.2957	0.28789	0.30481	8829
Man_cit	Xil_ama	Xil_hyb	Xil_xil	0.4122	0.40386	0.420515	0.299	0.29199	0.307715	0.2888	0.28089	0.29642	9170
Man_cit	Xil_ama	Xil_hyb	Xil_xil	0.4092	0.401535	0.417335	0.3027	0.295495	0.309215	0.2881	0.28099	0.295215	8805
Man_cit	Xil_ama	Xil_hyb	Xil_xil	0.4299	0.419995	0.43681	0.2919	0.283865	0.300355	0.2782	0.27012	0.2843	8883
Man_cit	Xil_ama	Xil_hyb	Xil_xil	0.4168	0.40776	0.42502	0.3007	0.29358	0.308005	0.2825	0.2734	0.28991	9049
Man_cit	Xil_ama	Xil_hyb	Xil_xil	0.4134	0.403785	0.42082	0.2958	0.287895	0.30404	0.2908	0.2825	0.29951	8866
Man_cit	Xil_ama	Xil_hyb	Xil_xil	0.4283	0.420685	0.43752	0.2939	0.28639	0.302015	0.2778	0.26876	0.284335	8909
Man_cit	Xil_ama	Xil_hyb	Xil_xil	0.4343	0.426675	0.44222	0.2733	0.2658	0.28171	0.2924	0.282995	0.29842	8943
Man_cit	Xil_ama	Xil_hyb	Xil_xil	0.4408	0.434385	0.449305	0.2849	0.27659	0.292065	0.2743	0.266	0.2824	9103
Man_cit	Xil_ama	Xil_hyb	Xil_xil	0.4134	0.40505	0.420765	0.3098	0.30277	0.316825	0.2768	0.270795	0.283815	9126
Man_cit	Xil_ama	Xil_hyb	Xil_xil	0.4183	0.41089	0.425625	0.3059	0.298585	0.311735	0.2757	0.269695	0.28452	9041
Man_cit	Xil_ama	Xil_hyb	Xil_xil	0.4126	0.40559	0.42013	0.3047	0.29738	0.31181	0.2827	0.27549	0.290415	9318
Man_cit	Xil_ama	Xil_hyb	Xil_xil	0.4103	0.402875	0.417845	0.3024	0.293995	0.309225	0.2872	0.279765	0.2931	8861
Man_cit	Xil_ama	Xil_hyb	Xil_xil	0.4109	0.401785	0.420615	0.2926	0.283995	0.299615	0.2965	0.288385	0.305025	9078
Man_cit	Xil_ama	Xil_hyb	Xil_xil	0.4309	0.42336	0.43853	0.2928	0.28539	0.299915	0.2763	0.26799	0.282905	9136
Man_cit	Xil_ama	Xil_hyb	Xil_xil	0.4096	0.398785	0.41783	0.2914	0.28276	0.29965	0.2991	0.29116	0.30995	8848
Man_cit	Xil_ama	Xil_sag	Xil_vir	0.3649	0.356995	0.37291	0.3204	0.312885	0.32774	0.3147	0.30659	0.32292	9186
Man_cit	Xil_ama	Xil_sag	Xil_vir	0.3667	0.3577	0.374205	0.3118	0.30449	0.31765	0.3215	0.313795	0.32857	9095
Man_cit	Xil_ama	Xil_sag	Xil_vir	0.3494	0.34226	0.3569	0.3178	0.309695	0.3241	0.3329	0.325895	0.341515	9013
Man_cit	Xil_ama	Xil_sag	Xil_vir	0.3563	0.3476	0.3636	0.3076	0.2975	0.313205	0.3361	0.3303	0.34533	9152
Man_cit	Xil_ama	Xil_sag	Xil_vir	0.3572	0.348965	0.36614	0.3296	0.32025	0.338645	0.3132	0.30619	0.32163	9214
Man_cit	Xil_ama	Xil_sag	Xil_vir	0.3389	0.330595	0.345815	0.3263	0.31878	0.333305	0.3348	0.32678	0.342455	9245
Man_cit	Xil_ama	Xil_sag	Xil_vir	0.3757	0.3672	0.383355	0.3128	0.30728	0.31972	0.3115	0.303285	0.318815	8991
Man_cit	Xil_ama	Xil_sag	Xil_vir	0.3489	0.338295	0.35744	0.3292	0.319305	0.33763	0.3219	0.314395	0.330015	9344
Man_cit	Xil_ama	Xil_sag	Xil_vir	0.3689	0.36009	0.376525	0.3109	0.303485	0.318935	0.3202	0.312485	0.326725	9093
Man_cit	Xil_ama	Xil_sag	Xil_vir	0.3732	0.363995	0.38221	0.3147	0.307295	0.3227	0.3121	0.304065	0.32171	9263
Man_cit	Xil_ama	Xil_sag	Xil_vir	0.4	0.392155	0.406435	0.2932	0.287795	0.30074	0.3067	0.29928	0.31265	9327
Man_cit	Xil_ama	Xil_sag	Xil_vir	0.3632	0.355085	0.37077	0.3094	0.30109	0.316225	0.3274	0.320265	0.33651	9014
Man_cit	Xil_ama	Xil_sag	Xil_vir	0.3609	0.35347	0.36954	0.3119	0.3043	0.31883	0.3272	0.318075	0.334815	9239
Man_cit	Xil_ama	Xil_sag	Xil_vir	0.3671	0.35839	0.37394	0.3076	0.300595	0.314505	0.3253	0.318675	0.33344	9149
Man_cit	Xil_ama	Xil_sag	Xil_vir	0.3407	0.33416	0.348705	0.3168	0.30797	0.324055	0.3425	0.33349	0.351125	9151
Man_cit	Xil_ama	Xil_sag	Xil_vir	0.3736	0.366885	0.382805	0.295	0.28583	0.302825	0.3314	0.323495	0.3405	9427
Man_cit	Xil_ama	Xil_sag	Xil_vir	0.3698	0.36299	0.37742	0.3129	0.304475	0.322805	0.3173	0.309155	0.32592	9146
Man_cit	Xil_ama	Xil_sag	Xil_vir	0.3452	0.338075	0.35501	0.3201	0.312895	0.32851	0.3347	0.326495	0.341205	9179
Man_cit	Xil_ama	Xil_sag	Xil_vir	0.3562	0.34898	0.3652	0.3179	0.310595	0.32714	0.326	0.317585	0.33271	9170
Man_cit	Xil_ama	Xil_sag	Xil_vir	0.375	0.36588	0.382105	0.3045	0.297585	0.31241	0.3204	0.31415	0.328615	9047
Man_cit	Xil_ama	Xil_sag	Xil_vir	0.3529	0.34436	0.36251	0.3244	0.31736	0.33372	0.3227	0.314185	0.33232	9206
Man_cit	Xil_ama	Xil_sag	Xil_vir	0.3784	0.369495	0.38592	0.3063	0.2964	0.3149	0.3153	0.307595	0.3231	9160
Man_cit	Xil_ama	Xil_sag	Xil_vir	0.36	0.35229	0.36671	0.3023	0.293395	0.309725	0.3377	0.33194	0.347805	9138
Man_cit	Xil_ama	Xil_sag	Xil_vir	0.3604	0.353895	0.368805	0.3177	0.3094	0.32582	0.3219	0.31447	0.32894	9128
Man_cit	Xil_ama	Xil_sag	Xil_vir	0.3575	0.348995	0.365115	0.3084	0.300995	0.315525	0.3341	0.32788	0.3407	9264
Man_cit	Xil_ama	Xil_sag	Xil_vir	0.3506	0.342675	0.357845	0.3193	0.312185	0.326125	0.3301	0.32208	0.33732	9379
Man_cit	Xil_ama	Xil_sag	Xil_vir	0.3694	0.36108	0.37862	0.3036	0.2951	0.31031	0.327	0.32017	0.33731	9302
Man_cit	Xil_ama	Xil_sag	Xil_vir	0.3527	0.343995	0.36081	0.3077	0.299875	0.31332	0.3396	0.33188	0.34768	9099
Man_cit	Xil_ama	Xil_sag	Xil_vir	0.3603	0.35289	0.368415	0.3092	0.300985	0.31591	0.3305	0.324195	0.33682	9278
Man_cit	Xil_ama	Xil_sag	Xil_vir	0.3666	0.358575	0.3745	0.3102	0.30155	0.31673	0.3232	0.31598	0.331815	9178
Man_cit	Xil_ama	Xil_sag	Xil_vir	0.3608	0.35338	0.368605	0.3116	0.30518	0.318955	0.3276	0.320575	0.335005	9281
Man_cit	Xil_ama	Xil_sag	Xil_vir	0.3639	0.356165	0.372615	0.3073	0.29909	0.314405	0.3288	0.320285	0.334845	9158
Man_cit	Xil_ama	Xil_sag	Xil_vir	0.3523	0.3433	0.359695	0.3061	0.29818	0.31361	0.3416	0.33348	0.350705	9271
Man_cit	Xil_ama	Xil_sag	Xil_vir	0.3458	0.336965	0.356015	0.3161	0.30618	0.32432	0.3381	0.330695	0.345975	9210
Man_cit	Xil_ama	Xil_sag	Xil_vir	0.3495	0.34097	0.3578	0.3164	0.307695	0.3234	0.3341	0.326595	0.343725	9150
Man_cit	Xil_ama	Xil_sag	Xil_vir	0.377	0.36777	0.3853	0.3046	0.295885	0.31231	0.3184	0.310485	0.326315	9121
Man_cit	Xil_ama	Xil_sag	Xil_vir	0.3744	0.366385	0.381035	0.313	0.30497	0.32312	0.3126	0.30687	0.3202	9127
Man_cit	Xil_ama	Xil_sag	Xil_vir	0.3626	0.355595	0.371015	0.3059	0.29914	0.3143	0.3315	0.323285	0.338715	9089
Man_cit	Xil_ama	Xil_sag	Xil_vir	0.3553	0.34779	0.362455	0.3144	0.305085	0.320605	0.3302	0.321195	0.338925	9160
Man_cit	Xil_ama	Xil_sag	Xil_vir	0.3506	0.344495	0.359525	0.3205	0.31338	0.327745	0.3289	0.3206	0.33603	9098
Man_cit	Xil_ama	Xil_sag	Xil_vir	0.355	0.345195	0.363705	0.3154	0.306285	0.32311	0.3296	0.32308	0.34041	9133
Man_cit	Xil_ama	Xil_sag	Xil_vir	0.3695	0.360995	0.37641	0.296	0.2886	0.303935	0.3345	0.3254	0.34262	9180
Man_cit	Xil_ama	Xil_sag	Xil_vir	0.3492	0.3422	0.35792	0.3155	0.307995	0.3217	0.3353	0.32737	0.34203	9097
Man_cit	Xil_ama	Xil_sag	Xil_vir	0.3524	0.34526	0.35941	0.3093	0.30343	0.316025	0.3384	0.331495	0.346505	9141
Man_cit	Xil_ama	Xil_sag	Xil_vir	0.3438	0.335685	0.35062	0.3235	0.31659	0.330605	0.3328	0.32579	0.340125	9268
Man_cit	Xil_ama	Xil_sag	Xil_vir	0.3524	0.34469	0.361615	0.3139	0.30508	0.321005	0.3338	0.325785	0.34071	9147
Man_cit	Xil_ama	Xil_sag	Xil_vir	0.3513	0.344495	0.359025	0.3229	0.313045	0.330405	0.3258	0.317785	0.33311	9103
Man_cit	Xil_ama	Xil_sag	Xil_vir	0.3633	0.355785	0.370925	0.314	0.3048	0.322025	0.3227	0.314095	0.331925	9083
Man_cit	Xil_ama	Xil_sag	Xil_vir	0.3559	0.34822	0.36483	0.3214	0.3135	0.3293	0.3228	0.3122	0.330425	9292
Man_cit	Xil_ama	Xil_sag	Xil_vir	0.3501	0.34194	0.357725	0.3202	0.31309	0.327225	0.3297	0.32219	0.338915	9194
Man_cit	Xil_ama	Xil_sag	Xil_vir	0.3604	0.35149	0.36724	0.3112	0.302945	0.318805	0.3284	0.320595	0.337305	9213
Man_cit	Xil_ama	Xil_sag	Xil_vir	0.3586	0.351575	0.365915	0.3105	0.303895	0.31792	0.3309	0.322075	0.33782	9292
Man_cit	Xil_ama	Xil_sag	Xil_vir	0.3406	0.331295	0.34743	0.3129	0.30508	0.32314	0.3464	0.338355	0.3533	9251
Man_cit	Xil_ama	Xil_sag	Xil_vir	0.3589	0.3504	0.36571	0.3014	0.294895	0.30801	0.3397	0.33169	0.34882	9206
Man_cit	Xil_ama	Xil_sag	Xil_vir	0.3536	0.346055	0.361525	0.3084	0.301485	0.31602	0.338	0.329775	0.34543	9070
Man_cit	Xil_ama	Xil_sag	Xil_vir	0.3781	0.37256	0.38602	0.3084	0.299255	0.315815	0.3136	0.306165	0.31995	9353
Man_cit	Xil_ama	Xil_sag	Xil_vir	0.3792	0.371065	0.386745	0.2992	0.292285	0.304505	0.3216	0.314295	0.32931	9295
Man_cit	Xil_ama	Xil_sag	Xil_vir	0.358	0.347795	0.3663	0.314	0.306975	0.32143	0.328	0.319665	0.33701	9327
Man_cit	Xil_ama	Xil_sag	Xil_vir	0.3529	0.345185	0.359125	0.3252	0.317495	0.334935	0.3219	0.31508	0.32825	9264
Man_cit	Xil_ama	Xil_sag	Xil_vir	0.347	0.339255	0.356215	0.3194	0.311785	0.32566	0.3336	0.32285	0.34303	9181
Man_cit	Xil_ama	Xil_sag	Xil_vir	0.3466	0.340475	0.354105	0.3245	0.3176	0.332415	0.3289	0.32159	0.33533	9015
Man_cit	Xil_ama	Xil_sag	Xil_vir	0.3524	0.344875	0.360105	0.3234	0.314195	0.33165	0.3242	0.3155	0.33321	9135
Man_cit	Xil_ama	Xil_sag	Xil_vir	0.3622	0.353985	0.369415	0.3112	0.3049	0.318205	0.3266	0.318775	0.33614	9049
Man_cit	Xil_ama	Xil_sag	Xil_vir	0.3731	0.36464	0.38042	0.3086	0.30137	0.3176	0.3183	0.30959	0.326825	8979
Man_cit	Xil_ama	Xil_sag	Xil_vir	0.3537	0.346695	0.362415	0.3078	0.298985	0.31531	0.3386	0.32966	0.347385	9085
Man_cit	Xil_ama	Xil_sag	Xil_vir	0.3435	0.333995	0.3501	0.3216	0.31264	0.32901	0.3349	0.32679	0.3425	9147
Man_cit	Xil_ama	Xil_sag	Xil_vir	0.3808	0.372775	0.388815	0.2957	0.287855	0.302805	0.3235	0.316795	0.330115	9338
Man_cit	Xil_ama	Xil_sag	Xil_vir	0.3589	0.351095	0.368105	0.3132	0.306295	0.31943	0.3279	0.320185	0.33511	9320
Man_cit	Xil_ama	Xil_sag	Xil_vir	0.341	0.33397	0.34796	0.3178	0.31024	0.325515	0.3411	0.33256	0.347235	9149
Man_cit	Xil_ama	Xil_sag	Xil_vir	0.361	0.354445	0.368005	0.3159	0.3082	0.323405	0.3231	0.316895	0.331935	9260
Man_cit	Xil_ama	Xil_sag	Xil_vir	0.3574	0.3504	0.36581	0.3098	0.300495	0.31587	0.3328	0.325165	0.339975	9164
Man_cit	Xil_ama	Xil_sag	Xil_vir	0.364	0.35488	0.371535	0.3119	0.3033	0.319535	0.3241	0.317395	0.33281	9186
Man_cit	Xil_ama	Xil_sag	Xil_vir	0.3368	0.329595	0.344165	0.3269	0.319495	0.334755	0.3363	0.327785	0.345625	9450
Man_cit	Xil_ama	Xil_sag	Xil_vir	0.359	0.351965	0.367505	0.3237	0.31548	0.33091	0.3172	0.30949	0.32461	9239
Man_cit	Xil_ama	Xil_sag	Xil_vir	0.3712	0.365345	0.379115	0.2986	0.293355	0.304615	0.3302	0.3232	0.336915	9101
Man_cit	Xil_ama	Xil_sag	Xil_vir	0.3573	0.34948	0.36513	0.3198	0.312205	0.327745	0.323	0.31488	0.331015	9125
Man_cit	Xil_ama	Xil_sag	Xil_vir	0.3583	0.35099	0.36725	0.3111	0.304285	0.31792	0.3306	0.322195	0.336705	9208
Man_cit	Xil_ama	Xil_sag	Xil_vir	0.3612	0.35389	0.370705	0.3078	0.29974	0.314565	0.331	0.323085	0.33881	9154
Man_cit	Xil_ama	Xil_sag	Xil_vir	0.3517	0.342065	0.35922	0.3091	0.300885	0.31904	0.3392	0.3301	0.347335	9133
Man_cit	Xil_ama	Xil_sag	Xil_vir	0.361	0.354165	0.369305	0.3169	0.307765	0.32357	0.3221	0.31551	0.330605	9205
Man_cit	Xil_ama	Xil_sag	Xil_vir	0.3587	0.351885	0.3672	0.31	0.30292	0.316435	0.3313	0.32326	0.33956	9125
Man_cit	Xil_ama	Xil_sag	Xil_vir	0.3557	0.34809	0.36541	0.3067	0.299345	0.31366	0.3376	0.328585	0.344405	9313
Man_cit	Xil_ama	Xil_sag	Xil_vir	0.3578	0.34898	0.365205	0.311	0.303435	0.3189	0.3312	0.323395	0.3393	9231
Man_cit	Xil_ama	Xil_sag	Xil_vir	0.3665	0.35969	0.37521	0.2992	0.292235	0.306305	0.3343	0.326135	0.34241	9174
Man_cit	Xil_ama	Xil_sag	Xil_vir	0.3639	0.354995	0.372025	0.3021	0.29528	0.30961	0.334	0.32647	0.343335	9119
Man_cit	Xil_ama	Xil_sag	Xil_vir	0.3899	0.379785	0.3986	0.2977	0.289585	0.307705	0.3124	0.30418	0.31961	9507
Man_cit	Xil_ama	Xil_sag	Xil_vir	0.3733	0.36437	0.38243	0.3118	0.304955	0.3221	0.3148	0.30654	0.32211	9214
Man_cit	Xil_ama	Xil_sag	Xil_vir	0.3448	0.337285	0.35305	0.3229	0.3145	0.33176	0.3324	0.3222	0.339215	9177
Man_cit	Xil_ama	Xil_sag	Xil_vir	0.3542	0.344855	0.363605	0.3152	0.307785	0.322255	0.3306	0.323785	0.3398	9170
Man_cit	Xil_ama	Xil_sag	Xil_vir	0.3519	0.34348	0.360425	0.3099	0.30196	0.318145	0.3382	0.32938	0.34542	9102
Man_cit	Xil_ama	Xil_sag	Xil_vir	0.3493	0.3393	0.35735	0.3127	0.30317	0.3213	0.338	0.330735	0.346115	9223
Man_cit	Xil_ama	Xil_sag	Xil_vir	0.3722	0.36348	0.380005	0.301	0.2936	0.30941	0.3269	0.31999	0.33423	9420
Man_cit	Xil_ama	Xil_sag	Xil_vir	0.3461	0.33828	0.35334	0.3272	0.320805	0.334115	0.3267	0.31939	0.33396	9244
Man_cit	Xil_ama	Xil_sag	Xil_vir	0.3403	0.33127	0.34794	0.3187	0.310895	0.32764	0.341	0.33098	0.34895	9216
Man_cit	Xil_ama	Xil_sag	Xil_vir	0.3718	0.3622	0.37942	0.3105	0.302695	0.318345	0.3177	0.31117	0.32425	9233
Man_cit	Xil_ama	Xil_sag	Xil_vir	0.3855	0.37727	0.39312	0.3044	0.298	0.31332	0.3102	0.301985	0.31712	9521
Man_cit	Xil_ama	Xil_sag	Xil_vir	0.3501	0.34199	0.357705	0.3142	0.306905	0.322325	0.3358	0.32679	0.342155	9030
Man_cit	Xil_ama	Xil_sag	Xil_vir	0.3625	0.355485	0.370225	0.3184	0.311295	0.327215	0.3191	0.310895	0.32564	9173
Man_cit	Xil_ama	Xil_sag	Xil_vir	0.3518	0.3429	0.361105	0.3044	0.295375	0.31291	0.3438	0.335855	0.353155	9071
Man_cit	Xil_ama	Xil_sag	Xil_vir	0.3524	0.34468	0.36032	0.3118	0.304105	0.32034	0.3358	0.327295	0.3435	9202
Man_cit	Xil_ama	Xil_sag	Xil_xil	0.3722	0.36517	0.37941	0.3131	0.30541	0.32001	0.3148	0.30707	0.32153	8851
Man_cit	Xil_ama	Xil_sag	Xil_xil	0.3682	0.360325	0.37564	0.3219	0.313295	0.33073	0.3098	0.302635	0.31711	8918
Man_cit	Xil_ama	Xil_sag	Xil_xil	0.3839	0.376385	0.39132	0.3145	0.30774	0.32234	0.3016	0.293495	0.30711	9012
Man_cit	Xil_ama	Xil_sag	Xil_xil	0.386	0.3776	0.39271	0.3042	0.297395	0.31092	0.3098	0.30348	0.31722	9034
Man_cit	Xil_ama	Xil_sag	Xil_xil	0.3782	0.369965	0.38491	0.3113	0.303695	0.31972	0.3106	0.303185	0.317805	8954
Man_cit	Xil_ama	Xil_sag	Xil_xil	0.3822	0.37398	0.391885	0.3166	0.308695	0.32281	0.3011	0.291895	0.31001	9029
Man_cit	Xil_ama	Xil_sag	Xil_xil	0.3963	0.38979	0.406415	0.3062	0.29817	0.314145	0.2975	0.289785	0.30486	8951
Man_cit	Xil_ama	Xil_sag	Xil_xil	0.388	0.378495	0.395605	0.3114	0.30269	0.321005	0.3007	0.29215	0.30871	8854
Man_cit	Xil_ama	Xil_sag	Xil_xil	0.3842	0.3763	0.39251	0.3102	0.302785	0.315935	0.3056	0.2976	0.312835	8995
Man_cit	Xil_ama	Xil_sag	Xil_xil	0.3783	0.370575	0.388055	0.3167	0.30667	0.32591	0.305	0.297715	0.314605	9003
Man_cit	Xil_ama	Xil_sag	Xil_xil	0.3802	0.371545	0.38942	0.3204	0.313475	0.329705	0.2995	0.290385	0.30675	9043
Man_cit	Xil_ama	Xil_sag	Xil_xil	0.3779	0.3701	0.385705	0.3059	0.29797	0.311405	0.3162	0.309385	0.32564	8940
Man_cit	Xil_ama	Xil_sag	Xil_xil	0.3758	0.368065	0.384125	0.3106	0.30138	0.316905	0.3137	0.30636	0.320905	8958
Man_cit	Xil_ama	Xil_sag	Xil_xil	0.3705	0.36258	0.379525	0.3209	0.313885	0.32922	0.3087	0.301495	0.31656	9016
Man_cit	Xil_ama	Xil_sag	Xil_xil	0.3801	0.37269	0.38802	0.3083	0.300995	0.31723	0.3116	0.302495	0.3177	8975
Man_cit	Xil_ama	Xil_sag	Xil_xil	0.3869	0.37716	0.39551	0.3117	0.30548	0.31998	0.3013	0.295035	0.30851	8911
Man_cit	Xil_ama	Xil_sag	Xil_xil	0.3753	0.366585	0.383115	0.3152	0.30809	0.322825	0.3095	0.2984	0.317215	9019
Man_cit	Xil_ama	Xil_sag	Xil_xil	0.3753	0.36848	0.38132	0.3276	0.31977	0.33731	0.297	0.290175	0.30682	8891
Man_cit	Xil_ama	Xil_sag	Xil_xil	0.3751	0.36699	0.38332	0.3194	0.31086	0.32775	0.3055	0.295995	0.31374	9093
Man_cit	Xil_ama	Xil_sag	Xil_xil	0.3812	0.373445	0.389	0.3253	0.3158	0.333235	0.2935	0.287195	0.302015	9042
Man_cit	Xil_ama	Xil_sag	Xil_xil	0.3929	0.38386	0.3988	0.2901	0.28389	0.2992	0.317	0.310495	0.32421	8893
Man_cit	Xil_ama	Xil_sag	Xil_xil	0.3847	0.37759	0.393005	0.3066	0.298365	0.3151	0.3087	0.30049	0.317505	8863
Man_cit	Xil_ama	Xil_sag	Xil_xil	0.3819	0.37158	0.391865	0.3134	0.30495	0.322105	0.3047	0.29612	0.312705	9120
Man_cit	Xil_ama	Xil_sag	Xil_xil	0.3728	0.363995	0.37975	0.3164	0.308	0.32295	0.3109	0.303695	0.319265	8971
Man_cit	Xil_ama	Xil_sag	Xil_xil	0.3789	0.36915	0.38551	0.3199	0.31126	0.32901	0.3012	0.2941	0.30872	8904
Man_cit	Xil_ama	Xil_sag	Xil_xil	0.3918	0.38339	0.399315	0.3145	0.307045	0.321855	0.2937	0.285485	0.30242	9071
Man_cit	Xil_ama	Xil_sag	Xil_xil	0.3824	0.37378	0.389425	0.3165	0.308155	0.325515	0.3011	0.29428	0.310805	8930
Man_cit	Xil_ama	Xil_sag	Xil_xil	0.3826	0.37437	0.39051	0.313	0.304555	0.320715	0.3044	0.297775	0.31292	8726
Man_cit	Xil_ama	Xil_sag	Xil_xil	0.3867	0.37819	0.394505	0.3128	0.304595	0.321125	0.3005	0.292865	0.308925	9059
Man_cit	Xil_ama	Xil_sag	Xil_xil	0.3863	0.3791	0.39421	0.3084	0.299895	0.31536	0.3053	0.297495	0.313405	9050
Man_cit	Xil_ama	Xil_sag	Xil_xil	0.3796	0.37	0.38802	0.3178	0.310785	0.32732	0.3026	0.29557	0.309615	8962
Man_cit	Xil_ama	Xil_sag	Xil_xil	0.3713	0.36409	0.37846	0.3216	0.313375	0.32856	0.3071	0.30157	0.317415	8919
Man_cit	Xil_ama	Xil_sag	Xil_xil	0.3779	0.369595	0.384765	0.3155	0.30709	0.322205	0.3066	0.29789	0.313425	8944
Man_cit	Xil_ama	Xil_sag	Xil_xil	0.3787	0.37049	0.389545	0.3129	0.302585	0.32222	0.3085	0.301075	0.31486	8857
Man_cit	Xil_ama	Xil_sag	Xil_xil	0.3942	0.38668	0.402025	0.3111	0.30469	0.31941	0.2946	0.28819	0.3017	9073
Man_cit	Xil_ama	Xil_sag	Xil_xil	0.3803	0.3702	0.387935	0.3264	0.31918	0.336705	0.2933	0.28496	0.301145	9017
Man_cit	Xil_ama	Xil_sag	Xil_xil	0.3813	0.372875	0.389555	0.3151	0.30575	0.32261	0.3036	0.296635	0.31131	8901
Man_cit	Xil_ama	Xil_sag	Xil_xil	0.3798	0.3711	0.387905	0.307	0.29849	0.31514	0.3133	0.30639	0.321205	9011
Man_cit	Xil_ama	Xil_sag	Xil_xil	0.3763	0.367395	0.38471	0.3195	0.311055	0.32774	0.3042	0.296195	0.312455	9120
Man_cit	Xil_ama	Xil_sag	Xil_xil	0.3824	0.374385	0.390515	0.3149	0.3074	0.322405	0.3027	0.29539	0.31044	8999
Man_cit	Xil_ama	Xil_sag	Xil_xil	0.3755	0.367785	0.383305	0.3159	0.30848	0.32351	0.3086	0.3019	0.316455	9004
Man_cit	Xil_ama	Xil_sag	Xil_xil	0.38	0.370395	0.38767	0.3103	0.302885	0.31953	0.3097	0.302255	0.3172	9113
Man_cit	Xil_ama	Xil_sag	Xil_xil	0.401	0.39229	0.408315	0.3016	0.29354	0.309205	0.2974	0.289945	0.304535	8961
Man_cit	Xil_ama	Xil_sag	Xil_xil	0.3997	0.3909	0.40723	0.3102	0.304095	0.317615	0.2901	0.281995	0.298025	8855
Man_cit	Xil_ama	Xil_sag	Xil_xil	0.3939	0.38579	0.40272	0.3099	0.3018	0.318015	0.2963	0.288825	0.304025	9110
Man_cit	Xil_ama	Xil_sag	Xil_xil	0.3862	0.378485	0.39181	0.3098	0.302595	0.31872	0.304	0.29688	0.31226	9036
Man_cit	Xil_ama	Xil_sag	Xil_xil	0.3649	0.355985	0.372725	0.3239	0.316785	0.33091	0.3112	0.304375	0.31842	9006
Man_cit	Xil_ama	Xil_sag	Xil_xil	0.3878	0.3779	0.3958	0.3225	0.31389	0.33032	0.2897	0.28325	0.297605	9123
Man_cit	Xil_ama	Xil_sag	Xil_xil	0.3776	0.370255	0.38694	0.3083	0.30007	0.31622	0.3141	0.30648	0.3209	9081
Man_cit	Xil_ama	Xil_sag	Xil_xil	0.3696	0.361675	0.378725	0.3267	0.31895	0.33432	0.3037	0.296815	0.312705	8871
Man_cit	Xil_ama	Xil_sag	Xil_xil	0.3751	0.36787	0.38541	0.3114	0.302325	0.32054	0.3135	0.304945	0.320545	9036
Man_cit	Xil_ama	Xil_sag	Xil_xil	0.365	0.354895	0.37282	0.3189	0.312685	0.327615	0.3161	0.30725	0.323915	9192
Man_cit	Xil_ama	Xil_sag	Xil_xil	0.3765	0.369795	0.385015	0.3225	0.313335	0.328945	0.301	0.29288	0.311115	9010
Man_cit	Xil_ama	Xil_sag	Xil_xil	0.3857	0.377065	0.39343	0.3088	0.30219	0.317705	0.3055	0.29627	0.312735	8834
Man_cit	Xil_ama	Xil_sag	Xil_xil	0.391	0.383165	0.39901	0.3125	0.303995	0.320605	0.2965	0.28826	0.303925	9038
Man_cit	Xil_ama	Xil_sag	Xil_xil	0.3704	0.36138	0.378925	0.3156	0.30864	0.32351	0.314	0.306595	0.321405	9030
Man_cit	Xil_ama	Xil_sag	Xil_xil	0.3764	0.367565	0.3835	0.3161	0.307185	0.3237	0.3075	0.29828	0.31576	9012
Man_cit	Xil_ama	Xil_sag	Xil_xil	0.3719	0.363225	0.379505	0.3149	0.306485	0.32423	0.3132	0.30478	0.320805	8917
Man_cit	Xil_ama	Xil_sag	Xil_xil	0.3801	0.373385	0.38683	0.3118	0.30356	0.31763	0.3081	0.30175	0.315505	9063
Man_cit	Xil_ama	Xil_sag	Xil_xil	0.3697	0.36108	0.37803	0.3142	0.3063	0.321135	0.3161	0.307465	0.32251	8826
Man_cit	Xil_ama	Xil_sag	Xil_xil	0.3974	0.39043	0.40805	0.3006	0.291745	0.307315	0.302	0.293085	0.309335	9019
Man_cit	Xil_ama	Xil_sag	Xil_xil	0.3899	0.38079	0.397815	0.3139	0.3068	0.32106	0.2962	0.287675	0.302305	9008
Man_cit	Xil_ama	Xil_sag	Xil_xil	0.3846	0.37549	0.39343	0.2965	0.288185	0.305	0.3189	0.31128	0.32641	8953
Man_cit	Xil_ama	Xil_sag	Xil_xil	0.3782	0.369475	0.38641	0.3099	0.30109	0.31741	0.312	0.303895	0.319905	8988
Man_cit	Xil_ama	Xil_sag	Xil_xil	0.3875	0.37889	0.394025	0.3133	0.30529	0.32242	0.2993	0.2905	0.3075	9072
Man_cit	Xil_ama	Xil_sag	Xil_xil	0.3901	0.38269	0.39821	0.2929	0.28336	0.302305	0.317	0.309015	0.32351	9198
Man_cit	Xil_ama	Xil_sag	Xil_xil	0.3814	0.37228	0.39053	0.303	0.294195	0.3106	0.3157	0.307455	0.32402	9057
Man_cit	Xil_ama	Xil_sag	Xil_xil	0.3788	0.36997	0.383815	0.322	0.31604	0.329115	0.2992	0.29305	0.30732	9013
Man_cit	Xil_ama	Xil_sag	Xil_xil	0.3768	0.369285	0.38524	0.3125	0.304675	0.319415	0.3107	0.302695	0.317845	9040
Man_cit	Xil_ama	Xil_sag	Xil_xil	0.3917	0.38425	0.400915	0.2987	0.290765	0.3057	0.3096	0.30199	0.31783	9144
Man_cit	Xil_ama	Xil_sag	Xil_xil	0.3753	0.366395	0.382835	0.3213	0.31347	0.328055	0.3034	0.29538	0.312145	9070
Man_cit	Xil_ama	Xil_sag	Xil_xil	0.3689	0.360515	0.37668	0.3202	0.3109	0.3278	0.3109	0.302855	0.319245	8939
Man_cit	Xil_ama	Xil_sag	Xil_xil	0.3805	0.370785	0.3889	0.317	0.30947	0.323785	0.3025	0.295	0.312915	8975
Man_cit	Xil_ama	Xil_sag	Xil_xil	0.379	0.3706	0.38591	0.3173	0.31054	0.32694	0.3037	0.29659	0.311615	9042
Man_cit	Xil_ama	Xil_sag	Xil_xil	0.3814	0.37419	0.390885	0.3123	0.304665	0.32084	0.3064	0.2988	0.312755	9002
Man_cit	Xil_ama	Xil_sag	Xil_xil	0.3807	0.37487	0.387825	0.3138	0.305885	0.319805	0.3055	0.299795	0.311505	9111
Man_cit	Xil_ama	Xil_sag	Xil_xil	0.3747	0.365385	0.382925	0.3081	0.30089	0.3164	0.3172	0.308865	0.324145	9088
Man_cit	Xil_ama	Xil_sag	Xil_xil	0.3809	0.37465	0.38824	0.3149	0.306185	0.32103	0.3043	0.2963	0.311535	8982
Man_cit	Xil_ama	Xil_sag	Xil_xil	0.3645	0.35449	0.37241	0.3265	0.318895	0.33525	0.3089	0.301465	0.318235	8973
Man_cit	Xil_ama	Xil_sag	Xil_xil	0.3909	0.383495	0.399405	0.2994	0.291615	0.3088	0.3096	0.30208	0.31755	9078
Man_cit	Xil_ama	Xil_sag	Xil_xil	0.3801	0.372065	0.387115	0.3164	0.30787	0.324215	0.3036	0.2953	0.31144	8954
Man_cit	Xil_ama	Xil_sag	Xil_xil	0.3869	0.378675	0.395815	0.3048	0.29715	0.31333	0.3083	0.29989	0.317115	8969
Man_cit	Xil_ama	Xil_sag	Xil_xil	0.3794	0.369255	0.38813	0.3146	0.308195	0.32106	0.3059	0.29889	0.3143	9166
Man_cit	Xil_ama	Xil_sag	Xil_xil	0.3774	0.3694	0.38613	0.3097	0.302775	0.316605	0.3129	0.30559	0.31986	9044
Man_cit	Xil_ama	Xil_sag	Xil_xil	0.3903	0.382245	0.39891	0.2992	0.29116	0.305125	0.3105	0.30219	0.32033	9328
Man_cit	Xil_ama	Xil_sag	Xil_xil	0.3874	0.37659	0.396505	0.3081	0.3012	0.315445	0.3045	0.29678	0.314605	8880
Man_cit	Xil_ama	Xil_sag	Xil_xil	0.384	0.37541	0.390915	0.3035	0.297085	0.310615	0.3125	0.305695	0.320605	9061
Man_cit	Xil_ama	Xil_sag	Xil_xil	0.3796	0.370755	0.387865	0.3215	0.31359	0.329905	0.2989	0.29067	0.3053	9020
Man_cit	Xil_ama	Xil_sag	Xil_xil	0.3751	0.36748	0.384645	0.321	0.312495	0.327625	0.304	0.29475	0.31135	8892
Man_cit	Xil_ama	Xil_sag	Xil_xil	0.3844	0.37542	0.393865	0.3115	0.3042	0.320305	0.304	0.29458	0.31061	9091
Man_cit	Xil_ama	Xil_sag	Xil_xil	0.382	0.373495	0.38871	0.3113	0.30389	0.31752	0.3067	0.2981	0.31363	8982
Man_cit	Xil_ama	Xil_sag	Xil_xil	0.3925	0.384945	0.39944	0.2967	0.29056	0.305735	0.3108	0.302085	0.318325	8823
Man_cit	Xil_ama	Xil_sag	Xil_xil	0.3825	0.373585	0.390145	0.3124	0.303985	0.32035	0.3051	0.298695	0.314315	9012
Man_cit	Xil_ama	Xil_sag	Xil_xil	0.3868	0.37868	0.396305	0.3127	0.304295	0.32097	0.3005	0.290855	0.307955	8845
Man_cit	Xil_ama	Xil_sag	Xil_xil	0.3771	0.368275	0.385685	0.3105	0.30099	0.31755	0.3123	0.30466	0.319805	9023
Man_cit	Xil_ama	Xil_sag	Xil_xil	0.3755	0.36765	0.384005	0.3073	0.29999	0.317215	0.3172	0.309285	0.32261	9055
Man_cit	Xil_ama	Xil_sag	Xil_xil	0.3973	0.388895	0.4044	0.2992	0.28979	0.30645	0.3035	0.29647	0.311915	9005
Man_cit	Xil_ama	Xil_sag	Xil_xil	0.3793	0.371795	0.3858	0.3151	0.307	0.32422	0.3056	0.296595	0.31209	9108
Man_cit	Xil_ama	Xil_sag	Xil_xil	0.3934	0.385885	0.401725	0.2887	0.28017	0.29532	0.3179	0.30989	0.327525	9095
Man_cit	Xil_ama	Xil_sag	Xil_xil	0.3958	0.386685	0.40331	0.3069	0.30039	0.314425	0.2974	0.28908	0.30463	9144
Man_cit	Xil_ama	Xil_vir	Xil_xil	0.3317	0.324575	0.339465	0.3487	0.3407	0.35713	0.3196	0.311355	0.32701	9155
Man_cit	Xil_ama	Xil_vir	Xil_xil	0.3391	0.330595	0.346105	0.3285	0.32078	0.336905	0.3323	0.324875	0.34122	9120
Man_cit	Xil_ama	Xil_vir	Xil_xil	0.3754	0.36569	0.384015	0.3266	0.318185	0.33282	0.2981	0.29138	0.306855	9162
Man_cit	Xil_ama	Xil_vir	Xil_xil	0.3271	0.31953	0.336505	0.3389	0.33099	0.346325	0.3339	0.32626	0.34321	9143
Man_cit	Xil_ama	Xil_vir	Xil_xil	0.346	0.33679	0.356205	0.337	0.329115	0.346215	0.317	0.308955	0.32701	9158
Man_cit	Xil_ama	Xil_vir	Xil_xil	0.3392	0.331375	0.345365	0.3515	0.345385	0.358705	0.3093	0.3034	0.31802	9213
Man_cit	Xil_ama	Xil_vir	Xil_xil	0.3321	0.32493	0.34082	0.3399	0.331425	0.34843	0.328	0.32098	0.33592	9138
Man_cit	Xil_ama	Xil_vir	Xil_xil	0.3426	0.334995	0.351645	0.3343	0.32639	0.3417	0.3231	0.313795	0.330205	9258
Man_cit	Xil_ama	Xil_vir	Xil_xil	0.3352	0.32799	0.342705	0.3459	0.337585	0.35312	0.3189	0.31156	0.326915	9069
Man_cit	Xil_ama	Xil_vir	Xil_xil	0.326	0.31732	0.33331	0.3456	0.337995	0.35432	0.3283	0.32049	0.335115	9122
Man_cit	Xil_ama	Xil_vir	Xil_xil	0.3322	0.323625	0.340005	0.3419	0.33336	0.3496	0.3259	0.317685	0.33462	9208
Man_cit	Xil_ama	Xil_vir	Xil_xil	0.3312	0.32337	0.33894	0.3405	0.330255	0.34713	0.3283	0.319375	0.33517	9199
Man_cit	Xil_ama	Xil_vir	Xil_xil	0.3366	0.327595	0.343905	0.3442	0.336375	0.35407	0.3192	0.31248	0.32751	9055
Man_cit	Xil_ama	Xil_vir	Xil_xil	0.336	0.326955	0.342535	0.3353	0.32839	0.34557	0.3288	0.31849	0.335745	9034
Man_cit	Xil_ama	Xil_vir	Xil_xil	0.3587	0.349585	0.36581	0.3375	0.32906	0.347	0.3038	0.29665	0.31202	9360
Man_cit	Xil_ama	Xil_vir	Xil_xil	0.3304	0.323455	0.33711	0.3345	0.327595	0.342605	0.3351	0.32826	0.34283	9074
Man_cit	Xil_ama	Xil_vir	Xil_xil	0.3457	0.33937	0.35541	0.3316	0.32398	0.339225	0.3227	0.312985	0.329105	9045
Man_cit	Xil_ama	Xil_vir	Xil_xil	0.3338	0.32508	0.34042	0.3345	0.32829	0.3433	0.3317	0.325195	0.33901	9155
Man_cit	Xil_ama	Xil_vir	Xil_xil	0.3369	0.327755	0.345935	0.3368	0.329965	0.34691	0.3262	0.318055	0.331805	9174
Man_cit	Xil_ama	Xil_vir	Xil_xil	0.3365	0.32768	0.34212	0.3538	0.3475	0.3632	0.3097	0.30179	0.31613	9150
Man_cit	Xil_ama	Xil_vir	Xil_xil	0.3346	0.325455	0.341505	0.3451	0.33618	0.35242	0.3204	0.313765	0.32831	9027
Man_cit	Xil_ama	Xil_vir	Xil_xil	0.3269	0.319395	0.33651	0.3433	0.336085	0.349275	0.3298	0.32206	0.3385	9176
Man_cit	Xil_ama	Xil_vir	Xil_xil	0.3326	0.32519	0.34213	0.3543	0.34598	0.36201	0.3131	0.30469	0.321035	9185
Man_cit	Xil_ama	Xil_vir	Xil_xil	0.3296	0.321195	0.337615	0.3481	0.339395	0.355235	0.3223	0.314275	0.32986	9261
Man_cit	Xil_ama	Xil_vir	Xil_xil	0.3377	0.33111	0.345265	0.3461	0.339	0.354835	0.3161	0.307885	0.321415	9158
Man_cit	Xil_ama	Xil_vir	Xil_xil	0.3444	0.336395	0.35081	0.3441	0.335675	0.35233	0.3115	0.3033	0.321775	9098
Man_cit	Xil_ama	Xil_vir	Xil_xil	0.3266	0.318475	0.335835	0.3474	0.341175	0.35552	0.326	0.31789	0.332715	9134
Man_cit	Xil_ama	Xil_vir	Xil_xil	0.3212	0.31349	0.328055	0.3535	0.344475	0.36283	0.3253	0.318765	0.33401	9243
Man_cit	Xil_ama	Xil_vir	Xil_xil	0.3419	0.33366	0.349705	0.3369	0.327275	0.3445	0.3213	0.31539	0.330905	9194
Man_cit	Xil_ama	Xil_vir	Xil_xil	0.3207	0.31167	0.32691	0.3568	0.34937	0.363215	0.3225	0.313285	0.332105	9146
Man_cit	Xil_ama	Xil_vir	Xil_xil	0.3266	0.318245	0.3372	0.3507	0.341695	0.35821	0.3227	0.3138	0.331445	9201
Man_cit	Xil_ama	Xil_vir	Xil_xil	0.3426	0.3352	0.3524	0.3461	0.339155	0.3547	0.3113	0.30266	0.318335	9245
Man_cit	Xil_ama	Xil_vir	Xil_xil	0.3538	0.34429	0.361105	0.3458	0.338595	0.35371	0.3003	0.29295	0.310315	9459
Man_cit	Xil_ama	Xil_vir	Xil_xil	0.3367	0.32619	0.344205	0.3328	0.325955	0.34113	0.3305	0.323655	0.3378	9162
Man_cit	Xil_ama	Xil_vir	Xil_xil	0.3462	0.337195	0.35381	0.3315	0.325275	0.338115	0.3223	0.313995	0.33032	9153
Man_cit	Xil_ama	Xil_vir	Xil_xil	0.3379	0.33096	0.345085	0.335	0.327675	0.34312	0.3271	0.320995	0.33341	8884
Man_cit	Xil_ama	Xil_vir	Xil_xil	0.362	0.35299	0.369515	0.3455	0.33655	0.354055	0.2924	0.285355	0.300505	9206
Man_cit	Xil_ama	Xil_vir	Xil_xil	0.3492	0.341495	0.356625	0.349	0.341485	0.35682	0.3018	0.29429	0.309275	9379
Man_cit	Xil_ama	Xil_vir	Xil_xil	0.3447	0.3361	0.352115	0.3277	0.318805	0.334315	0.3276	0.32069	0.33515	9118
Man_cit	Xil_ama	Xil_vir	Xil_xil	0.3163	0.30829	0.32441	0.3607	0.353785	0.367515	0.3229	0.31558	0.329625	9085
Man_cit	Xil_ama	Xil_vir	Xil_xil	0.3373	0.328795	0.34581	0.3387	0.330185	0.346875	0.324	0.3164	0.33371	9137
Man_cit	Xil_ama	Xil_vir	Xil_xil	0.3357	0.327565	0.34462	0.3455	0.3376	0.35153	0.3188	0.310095	0.32891	9137
Man_cit	Xil_ama	Xil_vir	Xil_xil	0.3143	0.307075	0.32242	0.3394	0.330455	0.347735	0.3463	0.33696	0.355	9177
Man_cit	Xil_ama	Xil_vir	Xil_xil	0.3339	0.328565	0.34228	0.3407	0.331395	0.349615	0.3254	0.316095	0.336215	9146
Man_cit	Xil_ama	Xil_vir	Xil_xil	0.3238	0.31649	0.331015	0.3484	0.340795	0.35734	0.3278	0.319985	0.33462	9152
Man_cit	Xil_ama	Xil_vir	Xil_xil	0.336	0.32879	0.342305	0.338	0.3299	0.34581	0.326	0.31947	0.33437	9131
Man_cit	Xil_ama	Xil_vir	Xil_xil	0.3507	0.34289	0.35949	0.3307	0.3217	0.338115	0.3186	0.311295	0.32684	9044
Man_cit	Xil_ama	Xil_vir	Xil_xil	0.3327	0.3257	0.341625	0.3379	0.330995	0.34591	0.3294	0.320975	0.337305	9231
Man_cit	Xil_ama	Xil_vir	Xil_xil	0.3379	0.33079	0.34571	0.3424	0.334055	0.35049	0.3197	0.311875	0.32784	9118
Man_cit	Xil_ama	Xil_vir	Xil_xil	0.3347	0.327	0.34155	0.3418	0.33469	0.350525	0.3234	0.315095	0.33022	9204
Man_cit	Xil_ama	Xil_vir	Xil_xil	0.3378	0.32988	0.346225	0.3332	0.325895	0.34214	0.329	0.31917	0.33703	9304
Man_cit	Xil_ama	Xil_vir	Xil_xil	0.3449	0.3366	0.35363	0.3342	0.326295	0.34153	0.3208	0.31218	0.32931	9098
Man_cit	Xil_ama	Xil_vir	Xil_xil	0.3353	0.3279	0.34202	0.3463	0.33919	0.355425	0.3184	0.310185	0.324205	9300
Man_cit	Xil_ama	Xil_vir	Xil_xil	0.3297	0.32214	0.337175	0.3437	0.33324	0.350735	0.3266	0.3185	0.33325	9148
Man_cit	Xil_ama	Xil_vir	Xil_xil	0.3294	0.321175	0.33841	0.3584	0.34817	0.365205	0.3122	0.3047	0.320495	8984
Man_cit	Xil_ama	Xil_vir	Xil_xil	0.3423	0.334495	0.351205	0.337	0.32756	0.34434	0.3207	0.312585	0.328205	9117
Man_cit	Xil_ama	Xil_vir	Xil_xil	0.3276	0.32098	0.336505	0.3403	0.33312	0.347685	0.3321	0.32509	0.34042	9099
Man_cit	Xil_ama	Xil_vir	Xil_xil	0.3263	0.31857	0.333815	0.3547	0.3462	0.361615	0.3191	0.312245	0.3259	9268
Man_cit	Xil_ama	Xil_vir	Xil_xil	0.3298	0.322495	0.337435	0.345	0.336675	0.352615	0.3252	0.317565	0.33193	9165
Man_cit	Xil_ama	Xil_vir	Xil_xil	0.3398	0.33363	0.347555	0.3428	0.33587	0.35031	0.3174	0.309275	0.324015	9215
Man_cit	Xil_ama	Xil_vir	Xil_xil	0.3633	0.353275	0.37092	0.3285	0.32046	0.336915	0.3083	0.299985	0.318135	9106
Man_cit	Xil_ama	Xil_vir	Xil_xil	0.3498	0.34129	0.357115	0.3323	0.3247	0.33935	0.318	0.310295	0.324915	9255
Man_cit	Xil_ama	Xil_vir	Xil_xil	0.3289	0.3226	0.337905	0.3453	0.33733	0.35223	0.3259	0.31737	0.33421	9277
Man_cit	Xil_ama	Xil_vir	Xil_xil	0.3471	0.338695	0.354815	0.3333	0.326495	0.340405	0.3196	0.312185	0.327625	8905
Man_cit	Xil_ama	Xil_vir	Xil_xil	0.3516	0.343975	0.359805	0.3392	0.331775	0.345835	0.3091	0.30278	0.31691	9038
Man_cit	Xil_ama	Xil_vir	Xil_xil	0.3395	0.33109	0.34812	0.3388	0.331295	0.349375	0.3217	0.312705	0.32952	9042
Man_cit	Xil_ama	Xil_vir	Xil_xil	0.344	0.33568	0.350815	0.3416	0.334195	0.350035	0.3144	0.30703	0.320605	9140
Man_cit	Xil_ama	Xil_vir	Xil_xil	0.3357	0.326785	0.34391	0.338	0.330345	0.3456	0.3263	0.318995	0.334135	9306
Man_cit	Xil_ama	Xil_vir	Xil_xil	0.3422	0.33588	0.35037	0.3331	0.32406	0.340115	0.3247	0.31735	0.331825	9064
Man_cit	Xil_ama	Xil_vir	Xil_xil	0.3259	0.31819	0.334815	0.3544	0.346375	0.3641	0.3197	0.309385	0.328605	9244
Man_cit	Xil_ama	Xil_vir	Xil_xil	0.3329	0.3267	0.340425	0.3437	0.336485	0.3516	0.3234	0.31558	0.333115	9201
Man_cit	Xil_ama	Xil_vir	Xil_xil	0.3343	0.32727	0.34374	0.3387	0.329175	0.34601	0.3269	0.31769	0.33433	9054
Man_cit	Xil_ama	Xil_vir	Xil_xil	0.329	0.320985	0.33639	0.3416	0.331565	0.349205	0.3294	0.320795	0.3377	9004
Man_cit	Xil_ama	Xil_vir	Xil_xil	0.3363	0.330295	0.342805	0.3509	0.343	0.35852	0.3128	0.305685	0.320645	9130
Man_cit	Xil_ama	Xil_vir	Xil_xil	0.3343	0.32711	0.3432	0.3424	0.334395	0.348905	0.3233	0.314765	0.330585	9218
Man_cit	Xil_ama	Xil_vir	Xil_xil	0.3316	0.32469	0.34062	0.3425	0.334865	0.349115	0.326	0.31609	0.33331	9081
Man_cit	Xil_ama	Xil_vir	Xil_xil	0.368	0.36029	0.37387	0.3203	0.31328	0.327205	0.3117	0.303395	0.318735	9156
Man_cit	Xil_ama	Xil_vir	Xil_xil	0.3366	0.328995	0.3442	0.3366	0.32798	0.345805	0.3267	0.31914	0.336325	9191
Man_cit	Xil_ama	Xil_vir	Xil_xil	0.3363	0.329665	0.34304	0.3344	0.326875	0.34242	0.3293	0.32075	0.335915	8962
Man_cit	Xil_ama	Xil_vir	Xil_xil	0.332	0.32377	0.339935	0.3449	0.33716	0.35324	0.3232	0.315685	0.330705	9073
Man_cit	Xil_ama	Xil_vir	Xil_xil	0.3355	0.330205	0.342755	0.3304	0.32358	0.339705	0.3341	0.325375	0.34022	8956
Man_cit	Xil_ama	Xil_vir	Xil_xil	0.3203	0.31149	0.32772	0.3594	0.35018	0.36781	0.3204	0.31278	0.329745	9208
Man_cit	Xil_ama	Xil_vir	Xil_xil	0.3462	0.338275	0.353545	0.3293	0.31906	0.337015	0.3245	0.31557	0.33186	9177
Man_cit	Xil_ama	Xil_vir	Xil_xil	0.333	0.32579	0.341135	0.3408	0.332675	0.34965	0.3261	0.317405	0.33314	8987
Man_cit	Xil_ama	Xil_vir	Xil_xil	0.3347	0.327855	0.34301	0.3327	0.32303	0.340625	0.3326	0.3242	0.34112	9086
Man_cit	Xil_ama	Xil_vir	Xil_xil	0.3185	0.310115	0.326925	0.3588	0.350275	0.367305	0.3227	0.31419	0.331405	9150
Man_cit	Xil_ama	Xil_vir	Xil_xil	0.3332	0.326595	0.340005	0.3541	0.346465	0.361415	0.3127	0.304295	0.320225	9003
Man_cit	Xil_ama	Xil_vir	Xil_xil	0.3349	0.32614	0.34161	0.3358	0.330005	0.34263	0.3293	0.321675	0.33755	9144
Man_cit	Xil_ama	Xil_vir	Xil_xil	0.3389	0.33343	0.34761	0.3419	0.333695	0.34835	0.3192	0.31119	0.3267	9114
Man_cit	Xil_ama	Xil_vir	Xil_xil	0.3299	0.32198	0.33811	0.3465	0.338305	0.35302	0.3235	0.31529	0.330905	9096
Man_cit	Xil_ama	Xil_vir	Xil_xil	0.336	0.32848	0.344815	0.3494	0.340185	0.356545	0.3146	0.30758	0.32191	9193
Man_cit	Xil_ama	Xil_vir	Xil_xil	0.3348	0.326465	0.3427	0.3491	0.3406	0.356615	0.316	0.3083	0.323745	9103
Man_cit	Xil_ama	Xil_vir	Xil_xil	0.3312	0.32507	0.3401	0.3486	0.33939	0.354505	0.3202	0.31409	0.32914	9146
Man_cit	Xil_ama	Xil_vir	Xil_xil	0.3214	0.313185	0.328825	0.3349	0.326195	0.34461	0.3437	0.336485	0.352025	9029
Man_cit	Xil_ama	Xil_vir	Xil_xil	0.3354	0.32769	0.342415	0.3495	0.341505	0.357605	0.3152	0.30712	0.3226	9068
Man_cit	Xil_ama	Xil_vir	Xil_xil	0.3282	0.319665	0.336005	0.3501	0.340095	0.35905	0.3216	0.314385	0.32943	8982
Man_cit	Xil_ama	Xil_vir	Xil_xil	0.3495	0.34184	0.35731	0.3496	0.341495	0.358505	0.3009	0.294295	0.30664	9339
Man_cit	Xil_ama	Xil_vir	Xil_xil	0.3335	0.324195	0.34231	0.347	0.338455	0.354815	0.3195	0.309965	0.3282	9214
Man_cit	Xil_ama	Xil_vir	Xil_xil	0.3386	0.33049	0.34645	0.35	0.342275	0.359735	0.3114	0.302945	0.318225	9056
Man_cit	Xil_ama	Xil_vir	Xil_xil	0.3332	0.32528	0.34002	0.3438	0.33634	0.35122	0.323	0.31436	0.330515	9130
Man_cit	Xil_hyb	Xil_sag	Xil_vir	0.3017	0.293395	0.308915	0.2864	0.2773	0.293425	0.4119	0.40367	0.422405	8761
Man_cit	Xil_hyb	Xil_sag	Xil_vir	0.3165	0.310085	0.324135	0.321	0.31326	0.327805	0.3625	0.354775	0.37023	8787
Man_cit	Xil_hyb	Xil_sag	Xil_vir	0.3169	0.305775	0.323675	0.3116	0.304675	0.3202	0.3715	0.364095	0.37922	9024
Man_cit	Xil_hyb	Xil_sag	Xil_vir	0.3156	0.30706	0.32312	0.2931	0.283895	0.30022	0.3913	0.383655	0.4005	9123
Man_cit	Xil_hyb	Xil_sag	Xil_vir	0.3087	0.299795	0.316805	0.2754	0.26886	0.281435	0.4159	0.4062	0.425715	8899
Man_cit	Xil_hyb	Xil_sag	Xil_vir	0.3368	0.32989	0.34452	0.3057	0.298985	0.3124	0.3575	0.34949	0.3656	9199
Man_cit	Xil_hyb	Xil_sag	Xil_vir	0.3118	0.302945	0.321015	0.3263	0.31785	0.333805	0.3619	0.35596	0.370305	8915
Man_cit	Xil_hyb	Xil_sag	Xil_vir	0.3091	0.302465	0.3172	0.2918	0.284165	0.29981	0.3991	0.392395	0.407635	8803
Man_cit	Xil_hyb	Xil_sag	Xil_vir	0.3047	0.296295	0.31232	0.2928	0.28498	0.301325	0.4025	0.39289	0.410125	8969
Man_cit	Xil_hyb	Xil_sag	Xil_vir	0.2991	0.290695	0.30691	0.2874	0.280285	0.293915	0.4135	0.40487	0.4221	8949
Man_cit	Xil_hyb	Xil_sag	Xil_vir	0.2978	0.289315	0.30443	0.3048	0.29775	0.312805	0.3974	0.388975	0.40761	8924
Man_cit	Xil_hyb	Xil_sag	Xil_vir	0.3102	0.303595	0.317525	0.2912	0.28389	0.29932	0.3986	0.39059	0.40731	8860
Man_cit	Xil_hyb	Xil_sag	Xil_vir	0.3133	0.30519	0.31991	0.2902	0.282495	0.29761	0.3965	0.38989	0.404005	8928
Man_cit	Xil_hyb	Xil_sag	Xil_vir	0.3135	0.305285	0.322225	0.2995	0.292085	0.30901	0.387	0.378675	0.394485	8842
Man_cit	Xil_hyb	Xil_sag	Xil_vir	0.3264	0.318295	0.3352	0.2805	0.272765	0.289305	0.3931	0.38459	0.4008	9049
Man_cit	Xil_hyb	Xil_sag	Xil_vir	0.3014	0.294835	0.31004	0.2805	0.271995	0.28742	0.4181	0.40956	0.428325	8783
Man_cit	Xil_hyb	Xil_sag	Xil_vir	0.3093	0.302495	0.316805	0.2783	0.27117	0.285225	0.4124	0.40428	0.41885	8885
Man_cit	Xil_hyb	Xil_sag	Xil_vir	0.3037	0.29617	0.312305	0.2993	0.2925	0.30844	0.397	0.38838	0.405515	9053
Man_cit	Xil_hyb	Xil_sag	Xil_vir	0.3165	0.308785	0.32251	0.2985	0.290855	0.30401	0.385	0.37767	0.394575	9192
Man_cit	Xil_hyb	Xil_sag	Xil_vir	0.3292	0.320275	0.33791	0.2848	0.27628	0.29251	0.386	0.379485	0.395905	9273
Man_cit	Xil_hyb	Xil_sag	Xil_vir	0.321	0.31288	0.327965	0.2928	0.2873	0.301615	0.3862	0.376885	0.393805	8850
Man_cit	Xil_hyb	Xil_sag	Xil_vir	0.3173	0.30817	0.32658	0.3018	0.2952	0.310165	0.3809	0.37297	0.38643	8942
Man_cit	Xil_hyb	Xil_sag	Xil_vir	0.309	0.302095	0.31696	0.2875	0.27851	0.29506	0.4035	0.394995	0.412215	8862
Man_cit	Xil_hyb	Xil_sag	Xil_vir	0.3106	0.30309	0.3185	0.2903	0.28317	0.29801	0.3991	0.39167	0.40691	8937
Man_cit	Xil_hyb	Xil_sag	Xil_vir	0.3144	0.30622	0.321205	0.2707	0.263795	0.27811	0.4149	0.406795	0.423625	8985
Man_cit	Xil_hyb	Xil_sag	Xil_vir	0.3123	0.30478	0.31934	0.2793	0.2715	0.286615	0.4084	0.399985	0.416855	9015
Man_cit	Xil_hyb	Xil_sag	Xil_vir	0.3014	0.293555	0.307655	0.2742	0.2668	0.28081	0.4243	0.416295	0.433215	8861
Man_cit	Xil_hyb	Xil_sag	Xil_vir	0.299	0.29028	0.30732	0.2871	0.280015	0.29421	0.4139	0.406495	0.424815	8882
Man_cit	Xil_hyb	Xil_sag	Xil_vir	0.3235	0.316595	0.332915	0.2916	0.283395	0.299525	0.3849	0.37578	0.393025	9075
Man_cit	Xil_hyb	Xil_sag	Xil_vir	0.3261	0.32045	0.33376	0.2894	0.28211	0.29601	0.3845	0.37288	0.39118	9049
Man_cit	Xil_hyb	Xil_sag	Xil_vir	0.3081	0.30011	0.315605	0.2887	0.27929	0.29633	0.4032	0.395375	0.412665	8797
Man_cit	Xil_hyb	Xil_sag	Xil_vir	0.304	0.29678	0.311425	0.2854	0.27927	0.292415	0.4106	0.402395	0.417945	8731
Man_cit	Xil_hyb	Xil_sag	Xil_vir	0.2998	0.29136	0.30721	0.2804	0.272155	0.28673	0.4198	0.412335	0.4287	9199
Man_cit	Xil_hyb	Xil_sag	Xil_vir	0.285	0.27729	0.293915	0.2903	0.2803	0.29751	0.4247	0.416685	0.43223	8712
Man_cit	Xil_hyb	Xil_sag	Xil_vir	0.2862	0.27866	0.292875	0.2931	0.284665	0.300105	0.4208	0.411485	0.43145	8953
Man_cit	Xil_hyb	Xil_sag	Xil_vir	0.3085	0.30079	0.3151	0.2841	0.27769	0.291705	0.4074	0.39963	0.418215	8853
Man_cit	Xil_hyb	Xil_sag	Xil_vir	0.3254	0.318595	0.33172	0.3134	0.30663	0.32143	0.3612	0.352795	0.368505	9202
Man_cit	Xil_hyb	Xil_sag	Xil_vir	0.2884	0.279765	0.29602	0.2956	0.287835	0.302775	0.416	0.407875	0.423015	9149
Man_cit	Xil_hyb	Xil_sag	Xil_vir	0.3234	0.317085	0.3323	0.303	0.294975	0.30921	0.3737	0.365985	0.3822	9027
Man_cit	Xil_hyb	Xil_sag	Xil_vir	0.3164	0.308295	0.323505	0.2919	0.285495	0.298305	0.3917	0.383895	0.40001	8935
Man_cit	Xil_hyb	Xil_sag	Xil_vir	0.3182	0.308985	0.326715	0.2779	0.269065	0.285325	0.4038	0.39393	0.41324	8736
Man_cit	Xil_hyb	Xil_sag	Xil_vir	0.3068	0.299085	0.315	0.2777	0.27079	0.286405	0.4155	0.40807	0.42371	8994
Man_cit	Xil_hyb	Xil_sag	Xil_vir	0.3114	0.30499	0.32131	0.2882	0.28057	0.29621	0.4004	0.38957	0.40972	8894
Man_cit	Xil_hyb	Xil_sag	Xil_vir	0.3137	0.30698	0.321435	0.284	0.27708	0.29171	0.4023	0.393875	0.40981	8827
Man_cit	Xil_hyb	Xil_sag	Xil_vir	0.3166	0.307555	0.324155	0.2921	0.28516	0.300715	0.3913	0.383765	0.3986	8959
Man_cit	Xil_hyb	Xil_sag	Xil_vir	0.3147	0.307565	0.323505	0.2894	0.2816	0.297405	0.3959	0.38704	0.40463	9038
Man_cit	Xil_hyb	Xil_sag	Xil_vir	0.3242	0.31687	0.332925	0.2771	0.267095	0.28426	0.3987	0.38969	0.40722	8907
Man_cit	Xil_hyb	Xil_sag	Xil_vir	0.3088	0.30159	0.320115	0.2925	0.286	0.29992	0.3987	0.38909	0.40777	8914
Man_cit	Xil_hyb	Xil_sag	Xil_vir	0.3163	0.309495	0.32487	0.2926	0.284345	0.30104	0.3911	0.38238	0.39972	8937
Man_cit	Xil_hyb	Xil_sag	Xil_vir	0.3036	0.295965	0.312165	0.2972	0.289295	0.30601	0.3992	0.38887	0.407815	9034
Man_cit	Xil_hyb	Xil_sag	Xil_vir	0.3109	0.30313	0.31791	0.2782	0.270995	0.28803	0.4108	0.40139	0.41887	9057
Man_cit	Xil_hyb	Xil_sag	Xil_vir	0.2999	0.290995	0.30741	0.2991	0.29108	0.306175	0.401	0.39428	0.40983	8967
Man_cit	Xil_hyb	Xil_sag	Xil_vir	0.3041	0.295465	0.311825	0.2867	0.277695	0.29483	0.4092	0.40187	0.418285	9007
Man_cit	Xil_hyb	Xil_sag	Xil_vir	0.3004	0.29238	0.306525	0.2975	0.28959	0.303805	0.4021	0.395595	0.410505	8797
Man_cit	Xil_hyb	Xil_sag	Xil_vir	0.3273	0.320455	0.33432	0.283	0.27628	0.29182	0.3897	0.380585	0.39931	8701
Man_cit	Xil_hyb	Xil_sag	Xil_vir	0.3059	0.29956	0.314705	0.2853	0.27779	0.2906	0.4088	0.40229	0.416915	8855
Man_cit	Xil_hyb	Xil_sag	Xil_vir	0.3187	0.312685	0.32554	0.28	0.27179	0.28632	0.4013	0.39316	0.40851	8836
Man_cit	Xil_hyb	Xil_sag	Xil_vir	0.3235	0.317555	0.33201	0.3194	0.31235	0.327455	0.3572	0.348565	0.363615	8805
Man_cit	Xil_hyb	Xil_sag	Xil_vir	0.3058	0.29867	0.31261	0.2802	0.271295	0.286075	0.4141	0.40838	0.421675	8909
Man_cit	Xil_hyb	Xil_sag	Xil_vir	0.3199	0.313155	0.32628	0.2806	0.27278	0.28682	0.3995	0.39239	0.407905	8968
Man_cit	Xil_hyb	Xil_sag	Xil_vir	0.3238	0.317295	0.33055	0.287	0.27809	0.293505	0.3892	0.38158	0.397535	8937
Man_cit	Xil_hyb	Xil_sag	Xil_vir	0.3042	0.29675	0.3111	0.2918	0.28289	0.2991	0.404	0.398095	0.413515	8935
Man_cit	Xil_hyb	Xil_sag	Xil_vir	0.3288	0.32246	0.338425	0.2919	0.284595	0.29893	0.3793	0.3689	0.3877	8677
Man_cit	Xil_hyb	Xil_sag	Xil_vir	0.3109	0.300995	0.318805	0.2937	0.28617	0.30263	0.3954	0.386905	0.40436	8737
Man_cit	Xil_hyb	Xil_sag	Xil_vir	0.3153	0.308595	0.323405	0.2917	0.28356	0.298485	0.393	0.385485	0.400415	9053
Man_cit	Xil_hyb	Xil_sag	Xil_vir	0.3113	0.303295	0.31811	0.29	0.282395	0.297405	0.3987	0.38934	0.405315	9045
Man_cit	Xil_hyb	Xil_sag	Xil_vir	0.3133	0.307265	0.31945	0.301	0.29339	0.308115	0.3857	0.378065	0.393525	9176
Man_cit	Xil_hyb	Xil_sag	Xil_vir	0.3098	0.30177	0.31581	0.2928	0.28489	0.299305	0.3974	0.38909	0.406225	8944
Man_cit	Xil_hyb	Xil_sag	Xil_vir	0.3331	0.323045	0.34111	0.2881	0.279865	0.297305	0.3788	0.3698	0.38786	8994
Man_cit	Xil_hyb	Xil_sag	Xil_vir	0.3153	0.30749	0.32333	0.2916	0.28236	0.299705	0.3932	0.3865	0.402305	8986
Man_cit	Xil_hyb	Xil_sag	Xil_vir	0.2942	0.28608	0.302905	0.2823	0.27337	0.28934	0.4235	0.416895	0.431	8772
Man_cit	Xil_hyb	Xil_sag	Xil_vir	0.3048	0.294495	0.313	0.2965	0.289495	0.30352	0.3987	0.3892	0.40792	8847
Man_cit	Xil_hyb	Xil_sag	Xil_vir	0.3057	0.29698	0.313205	0.294	0.286295	0.30081	0.4003	0.392365	0.408715	8963
Man_cit	Xil_hyb	Xil_sag	Xil_vir	0.3232	0.315755	0.329805	0.2845	0.27749	0.29235	0.3922	0.38484	0.40092	9247
Man_cit	Xil_hyb	Xil_sag	Xil_vir	0.3131	0.3052	0.318215	0.2769	0.270465	0.28451	0.41	0.404885	0.420135	8936
Man_cit	Xil_hyb	Xil_sag	Xil_vir	0.2945	0.28686	0.301305	0.2846	0.275765	0.293015	0.4209	0.41388	0.42833	9006
Man_cit	Xil_hyb	Xil_sag	Xil_vir	0.3069	0.29959	0.31382	0.289	0.281795	0.29841	0.4041	0.394555	0.413225	8907
Man_cit	Xil_hyb	Xil_sag	Xil_vir	0.3143	0.3057	0.32172	0.2998	0.29167	0.30718	0.3859	0.377485	0.393005	8823
Man_cit	Xil_hyb	Xil_sag	Xil_vir	0.3432	0.336295	0.351605	0.287	0.27959	0.295515	0.3698	0.361695	0.377005	9293
Man_cit	Xil_hyb	Xil_sag	Xil_vir	0.2901	0.283595	0.299655	0.2912	0.283395	0.29821	0.4187	0.41117	0.427165	8742
Man_cit	Xil_hyb	Xil_sag	Xil_vir	0.3023	0.29299	0.310285	0.267	0.257885	0.273905	0.4307	0.42406	0.4402	8891
Man_cit	Xil_hyb	Xil_sag	Xil_vir	0.2988	0.291375	0.307845	0.295	0.287955	0.30071	0.4062	0.397495	0.41421	9030
Man_cit	Xil_hyb	Xil_sag	Xil_vir	0.3318	0.324375	0.341415	0.2924	0.283195	0.300345	0.3758	0.3668	0.38481	9310
Man_cit	Xil_hyb	Xil_sag	Xil_vir	0.3	0.293095	0.30801	0.2882	0.28059	0.29441	0.4118	0.40358	0.42061	8807
Man_cit	Xil_hyb	Xil_sag	Xil_vir	0.3013	0.29412	0.310805	0.292	0.28515	0.300625	0.4066	0.39676	0.416015	8910
Man_cit	Xil_hyb	Xil_sag	Xil_vir	0.3233	0.316195	0.33032	0.2894	0.283165	0.299	0.3872	0.37727	0.39484	9374
Man_cit	Xil_hyb	Xil_sag	Xil_vir	0.299	0.2902	0.3058	0.2805	0.273235	0.28986	0.4205	0.41268	0.431005	8713
Man_cit	Xil_hyb	Xil_sag	Xil_vir	0.3041	0.29587	0.312425	0.2817	0.271785	0.28971	0.4142	0.406185	0.422625	9039
Man_cit	Xil_hyb	Xil_sag	Xil_vir	0.308	0.29959	0.31472	0.3003	0.292395	0.3092	0.3917	0.38399	0.398605	8987
Man_cit	Xil_hyb	Xil_sag	Xil_vir	0.3058	0.2981	0.313325	0.2931	0.28397	0.301615	0.4011	0.3923	0.409615	8963
Man_cit	Xil_hyb	Xil_sag	Xil_vir	0.3085	0.300885	0.31791	0.2784	0.269545	0.2859	0.413	0.405035	0.42161	8835
Man_cit	Xil_hyb	Xil_sag	Xil_vir	0.3237	0.316055	0.33134	0.3225	0.31587	0.33	0.3538	0.344395	0.36172	9138
Man_cit	Xil_hyb	Xil_sag	Xil_vir	0.3176	0.3074	0.324825	0.2918	0.284775	0.3	0.3905	0.3823	0.39981	8683
Man_cit	Xil_hyb	Xil_sag	Xil_vir	0.3057	0.29721	0.31301	0.2997	0.29139	0.307105	0.3946	0.388475	0.40582	8992
Man_cit	Xil_hyb	Xil_sag	Xil_vir	0.3015	0.29318	0.30932	0.2878	0.280355	0.295305	0.4107	0.40137	0.42162	8731
Man_cit	Xil_hyb	Xil_sag	Xil_vir	0.3081	0.30029	0.31521	0.3027	0.29429	0.31062	0.3893	0.380395	0.39741	8878
Man_cit	Xil_hyb	Xil_sag	Xil_vir	0.302	0.29433	0.309105	0.2898	0.28309	0.3002	0.4082	0.399985	0.41755	8838
Man_cit	Xil_hyb	Xil_sag	Xil_vir	0.3124	0.305685	0.3204	0.2772	0.270185	0.285615	0.4104	0.40327	0.41783	8820
Man_cit	Xil_hyb	Xil_sag	Xil_vir	0.2982	0.291585	0.305115	0.304	0.29498	0.311535	0.3978	0.388565	0.406005	8635
Man_cit	Xil_hyb	Xil_sag	Xil_vir	0.3265	0.31689	0.333705	0.2865	0.279765	0.294275	0.387	0.380145	0.394265	9292
Man_cit	Xil_hyb	Xil_sag	Xil_xil	0.2955	0.28864	0.304835	0.3692	0.3607	0.3779	0.3353	0.32703	0.34322	8507
Man_cit	Xil_hyb	Xil_sag	Xil_xil	0.3049	0.2975	0.31521	0.3624	0.35277	0.369845	0.3327	0.324695	0.34079	8518
Man_cit	Xil_hyb	Xil_sag	Xil_xil	0.2896	0.281795	0.297015	0.3757	0.364995	0.3848	0.3346	0.326485	0.34401	8424
Man_cit	Xil_hyb	Xil_sag	Xil_xil	0.2966	0.289875	0.303705	0.3651	0.35798	0.374015	0.3382	0.330985	0.34461	8958
Man_cit	Xil_hyb	Xil_sag	Xil_xil	0.3083	0.300955	0.31831	0.3702	0.36088	0.378505	0.3215	0.31274	0.329615	8349
Man_cit	Xil_hyb	Xil_sag	Xil_xil	0.2929	0.28558	0.30116	0.3496	0.34247	0.358035	0.3576	0.349805	0.365105	8267
Man_cit	Xil_hyb	Xil_sag	Xil_xil	0.2975	0.28786	0.30553	0.3539	0.346985	0.3644	0.3486	0.33918	0.35642	8505
Man_cit	Xil_hyb	Xil_sag	Xil_xil	0.2954	0.28698	0.304725	0.3406	0.331	0.35093	0.364	0.354575	0.372605	8591
Man_cit	Xil_hyb	Xil_sag	Xil_xil	0.3001	0.291685	0.30881	0.3601	0.35219	0.371215	0.3398	0.32985	0.3478	8501
Man_cit	Xil_hyb	Xil_sag	Xil_xil	0.2975	0.288585	0.30692	0.3626	0.353805	0.370905	0.3399	0.332295	0.348705	8665
Man_cit	Xil_hyb	Xil_sag	Xil_xil	0.2936	0.28657	0.30281	0.3667	0.35908	0.37292	0.3396	0.331995	0.348505	8500
Man_cit	Xil_hyb	Xil_sag	Xil_xil	0.2919	0.28378	0.298605	0.364	0.353585	0.37282	0.344	0.336455	0.35131	8400
Man_cit	Xil_hyb	Xil_sag	Xil_xil	0.2923	0.2846	0.30182	0.3628	0.354375	0.370115	0.3449	0.337155	0.352715	8316
Man_cit	Xil_hyb	Xil_sag	Xil_xil	0.3078	0.299115	0.31671	0.345	0.33758	0.354305	0.3472	0.338775	0.3556	8421
Man_cit	Xil_hyb	Xil_sag	Xil_xil	0.2953	0.287175	0.303835	0.3602	0.35071	0.36782	0.3445	0.33611	0.3511	8497
Man_cit	Xil_hyb	Xil_sag	Xil_xil	0.2977	0.28739	0.304435	0.3803	0.37149	0.388255	0.3219	0.313595	0.33086	9011
Man_cit	Xil_hyb	Xil_sag	Xil_xil	0.2962	0.2882	0.303715	0.373	0.36318	0.383015	0.3309	0.3221	0.33831	8333
Man_cit	Xil_hyb	Xil_sag	Xil_xil	0.2972	0.288385	0.305425	0.3759	0.367365	0.38444	0.327	0.31852	0.336205	8487
Man_cit	Xil_hyb	Xil_sag	Xil_xil	0.2985	0.29019	0.30512	0.3668	0.35848	0.37561	0.3347	0.32559	0.343245	8488
Man_cit	Xil_hyb	Xil_sag	Xil_xil	0.2909	0.283355	0.298715	0.3557	0.347185	0.36314	0.3534	0.346995	0.361925	8526
Man_cit	Xil_hyb	Xil_sag	Xil_xil	0.2802	0.2734	0.286315	0.3419	0.333875	0.34771	0.3779	0.37119	0.38705	8566
Man_cit	Xil_hyb	Xil_sag	Xil_xil	0.292	0.283365	0.300435	0.3843	0.37566	0.393305	0.3237	0.315535	0.33233	8337
Man_cit	Xil_hyb	Xil_sag	Xil_xil	0.2935	0.285295	0.302605	0.3598	0.352195	0.367125	0.3468	0.337875	0.354415	8478
Man_cit	Xil_hyb	Xil_sag	Xil_xil	0.2959	0.28659	0.304735	0.3521	0.3446	0.35965	0.352	0.34459	0.360005	8361
Man_cit	Xil_hyb	Xil_sag	Xil_xil	0.3157	0.307395	0.3254	0.3696	0.360565	0.37634	0.3146	0.30829	0.324605	8890
Man_cit	Xil_hyb	Xil_sag	Xil_xil	0.3153	0.3066	0.323125	0.3669	0.3593	0.3753	0.3179	0.308995	0.324305	8834
Man_cit	Xil_hyb	Xil_sag	Xil_xil	0.3006	0.292085	0.30791	0.3581	0.3497	0.366425	0.3413	0.333995	0.350505	8426
Man_cit	Xil_hyb	Xil_sag	Xil_xil	0.2961	0.28559	0.305645	0.3828	0.376175	0.391905	0.3211	0.312395	0.329015	8534
Man_cit	Xil_hyb	Xil_sag	Xil_xil	0.3212	0.312585	0.3279	0.3655	0.358575	0.374705	0.3133	0.305365	0.320565	8706
Man_cit	Xil_hyb	Xil_sag	Xil_xil	0.2881	0.28259	0.296045	0.3769	0.36977	0.38532	0.3351	0.32768	0.342205	8446
Man_cit	Xil_hyb	Xil_sag	Xil_xil	0.3093	0.30029	0.316135	0.3603	0.351675	0.369925	0.3304	0.322445	0.33925	8403
Man_cit	Xil_hyb	Xil_sag	Xil_xil	0.2869	0.27888	0.29575	0.34	0.331995	0.348705	0.3731	0.363895	0.38251	8523
Man_cit	Xil_hyb	Xil_sag	Xil_xil	0.2879	0.282095	0.294905	0.3883	0.379895	0.395705	0.3239	0.315945	0.33104	8476
Man_cit	Xil_hyb	Xil_sag	Xil_xil	0.3003	0.291295	0.307065	0.3561	0.347095	0.36282	0.3436	0.337695	0.35151	8288
Man_cit	Xil_hyb	Xil_sag	Xil_xil	0.3002	0.293755	0.30693	0.3632	0.35609	0.37112	0.3366	0.329395	0.34263	8469
Man_cit	Xil_hyb	Xil_sag	Xil_xil	0.2863	0.278085	0.29382	0.3924	0.384865	0.39992	0.3213	0.31456	0.32961	8446
Man_cit	Xil_hyb	Xil_sag	Xil_xil	0.3088	0.30257	0.31752	0.3549	0.34668	0.362415	0.3362	0.328285	0.344525	8458
Man_cit	Xil_hyb	Xil_sag	Xil_xil	0.3	0.29248	0.3069	0.3433	0.3353	0.35285	0.3567	0.34656	0.36554	8439
Man_cit	Xil_hyb	Xil_sag	Xil_xil	0.2976	0.2901	0.307935	0.3723	0.362875	0.37971	0.3302	0.322295	0.33892	8499
Man_cit	Xil_hyb	Xil_sag	Xil_xil	0.2871	0.277075	0.29562	0.3703	0.362895	0.37874	0.3426	0.333095	0.349855	8533
Man_cit	Xil_hyb	Xil_sag	Xil_xil	0.295	0.286565	0.303565	0.3409	0.333295	0.3497	0.364	0.35586	0.37402	8359
Man_cit	Xil_hyb	Xil_sag	Xil_xil	0.2976	0.289995	0.306425	0.3636	0.35507	0.372005	0.3388	0.331195	0.348615	8686
Man_cit	Xil_hyb	Xil_sag	Xil_xil	0.3068	0.297995	0.31346	0.3616	0.352885	0.370705	0.3316	0.32229	0.3404	8390
Man_cit	Xil_hyb	Xil_sag	Xil_xil	0.3026	0.294695	0.311635	0.3574	0.3506	0.367135	0.3399	0.331435	0.34761	8575
Man_cit	Xil_hyb	Xil_sag	Xil_xil	0.3016	0.293965	0.309715	0.3511	0.34251	0.35772	0.3474	0.338995	0.355425	8446
Man_cit	Xil_hyb	Xil_sag	Xil_xil	0.3028	0.29578	0.309225	0.3486	0.34099	0.35622	0.3486	0.33869	0.356515	8517
Man_cit	Xil_hyb	Xil_sag	Xil_xil	0.3032	0.293595	0.312505	0.3604	0.35048	0.36963	0.3365	0.32719	0.343835	8328
Man_cit	Xil_hyb	Xil_sag	Xil_xil	0.3152	0.308795	0.32423	0.3126	0.303585	0.32001	0.3723	0.36517	0.382015	8513
Man_cit	Xil_hyb	Xil_sag	Xil_xil	0.2989	0.289555	0.306835	0.3635	0.354985	0.371405	0.3376	0.32923	0.34456	8611
Man_cit	Xil_hyb	Xil_sag	Xil_xil	0.2863	0.278395	0.2921	0.3329	0.3251	0.34072	0.3809	0.37107	0.38851	8373
Man_cit	Xil_hyb	Xil_sag	Xil_xil	0.2937	0.28599	0.301115	0.3675	0.358485	0.375605	0.3388	0.33017	0.348045	8379
Man_cit	Xil_hyb	Xil_sag	Xil_xil	0.3143	0.306285	0.32211	0.3693	0.362395	0.378215	0.3165	0.307595	0.322425	8620
Man_cit	Xil_hyb	Xil_sag	Xil_xil	0.2934	0.28523	0.300725	0.3807	0.373685	0.38941	0.3259	0.316285	0.33444	8293
Man_cit	Xil_hyb	Xil_sag	Xil_xil	0.3048	0.296175	0.313905	0.3624	0.35359	0.369635	0.3328	0.32546	0.340705	8405
Man_cit	Xil_hyb	Xil_sag	Xil_xil	0.3044	0.298085	0.311705	0.3494	0.34155	0.358415	0.3462	0.3376	0.352825	8385
Man_cit	Xil_hyb	Xil_sag	Xil_xil	0.2966	0.28766	0.303705	0.3558	0.3471	0.365215	0.3476	0.340185	0.35721	8470
Man_cit	Xil_hyb	Xil_sag	Xil_xil	0.3036	0.29527	0.313525	0.3559	0.348195	0.365545	0.3405	0.332385	0.34731	8367
Man_cit	Xil_hyb	Xil_sag	Xil_xil	0.2998	0.29178	0.30811	0.3808	0.373595	0.38814	0.3195	0.310765	0.32762	8974
Man_cit	Xil_hyb	Xil_sag	Xil_xil	0.2961	0.2888	0.30422	0.3709	0.36295	0.3786	0.333	0.323785	0.341735	8562
Man_cit	Xil_hyb	Xil_sag	Xil_xil	0.3035	0.295355	0.30863	0.3509	0.34247	0.360815	0.3456	0.336995	0.35291	8426
Man_cit	Xil_hyb	Xil_sag	Xil_xil	0.302	0.29268	0.311015	0.3661	0.35598	0.3746	0.3319	0.3252	0.339965	8639
Man_cit	Xil_hyb	Xil_sag	Xil_xil	0.3115	0.305095	0.319315	0.3706	0.362785	0.37724	0.3179	0.310595	0.326115	8912
Man_cit	Xil_hyb	Xil_sag	Xil_xil	0.3073	0.298675	0.31561	0.3824	0.37435	0.391555	0.3103	0.30309	0.317415	8795
Man_cit	Xil_hyb	Xil_sag	Xil_xil	0.2838	0.2751	0.290805	0.3617	0.35199	0.37073	0.3545	0.346155	0.362435	8429
Man_cit	Xil_hyb	Xil_sag	Xil_xil	0.3059	0.298965	0.31433	0.3588	0.350295	0.36633	0.3353	0.32718	0.34371	8535
Man_cit	Xil_hyb	Xil_sag	Xil_xil	0.3158	0.306965	0.32162	0.362	0.35307	0.372005	0.3223	0.31457	0.33003	8965
Man_cit	Xil_hyb	Xil_sag	Xil_xil	0.2856	0.277485	0.29321	0.3654	0.356455	0.373635	0.349	0.340395	0.358555	8522
Man_cit	Xil_hyb	Xil_sag	Xil_xil	0.2913	0.28359	0.29702	0.3641	0.35509	0.372315	0.3446	0.337475	0.35301	8579
Man_cit	Xil_hyb	Xil_sag	Xil_xil	0.3133	0.3058	0.321005	0.3628	0.354665	0.370835	0.324	0.315865	0.330405	8581
Man_cit	Xil_hyb	Xil_sag	Xil_xil	0.3047	0.296535	0.312405	0.3518	0.34249	0.35976	0.3435	0.336085	0.352115	8398
Man_cit	Xil_hyb	Xil_sag	Xil_xil	0.2888	0.27956	0.297715	0.3644	0.3539	0.372605	0.3468	0.338495	0.35601	8630
Man_cit	Xil_hyb	Xil_sag	Xil_xil	0.3026	0.2959	0.3099	0.3426	0.334195	0.3501	0.3548	0.346755	0.36182	8438
Man_cit	Xil_hyb	Xil_sag	Xil_xil	0.288	0.279295	0.29421	0.3715	0.36149	0.38	0.3405	0.333235	0.35051	8506
Man_cit	Xil_hyb	Xil_sag	Xil_xil	0.3023	0.29369	0.31161	0.3568	0.347875	0.363705	0.3409	0.332585	0.34872	8472
Man_cit	Xil_hyb	Xil_sag	Xil_xil	0.3012	0.29409	0.308415	0.3543	0.34739	0.362625	0.3445	0.334695	0.35181	8623
Man_cit	Xil_hyb	Xil_sag	Xil_xil	0.2979	0.29075	0.30563	0.3586	0.35109	0.364625	0.3435	0.33559	0.35161	8519
Man_cit	Xil_hyb	Xil_sag	Xil_xil	0.2925	0.285085	0.301215	0.3651	0.354985	0.374615	0.3424	0.3351	0.34971	8264
Man_cit	Xil_hyb	Xil_sag	Xil_xil	0.3087	0.3016	0.31734	0.3728	0.364285	0.37972	0.3184	0.3118	0.32672	8972
Man_cit	Xil_hyb	Xil_sag	Xil_xil	0.2903	0.28209	0.29711	0.3312	0.323495	0.33931	0.3785	0.36956	0.386625	8436
Man_cit	Xil_hyb	Xil_sag	Xil_xil	0.3057	0.29615	0.31393	0.3593	0.350395	0.367525	0.3351	0.327585	0.344405	8509
Man_cit	Xil_hyb	Xil_sag	Xil_xil	0.3053	0.298875	0.31421	0.3479	0.339095	0.35594	0.3468	0.339035	0.35362	8336
Man_cit	Xil_hyb	Xil_sag	Xil_xil	0.284	0.277095	0.29242	0.3588	0.350915	0.365125	0.3573	0.348995	0.36542	8526
Man_cit	Xil_hyb	Xil_sag	Xil_xil	0.2961	0.287675	0.303905	0.3405	0.33355	0.35071	0.3634	0.352675	0.3739	8476
Man_cit	Xil_hyb	Xil_sag	Xil_xil	0.2891	0.281485	0.298315	0.376	0.367905	0.38213	0.3349	0.325675	0.342925	8330
Man_cit	Xil_hyb	Xil_sag	Xil_xil	0.2911	0.2826	0.29911	0.3517	0.344685	0.361135	0.3572	0.34907	0.36582	8310
Man_cit	Xil_hyb	Xil_sag	Xil_xil	0.3038	0.295795	0.31311	0.3586	0.348985	0.3679	0.3376	0.33103	0.347305	8297
Man_cit	Xil_hyb	Xil_sag	Xil_xil	0.3059	0.296475	0.313855	0.3553	0.34707	0.36332	0.3388	0.33223	0.34735	8460
Man_cit	Xil_hyb	Xil_sag	Xil_xil	0.2907	0.281455	0.298045	0.3716	0.361585	0.379515	0.3378	0.33086	0.347335	8443
Man_cit	Xil_hyb	Xil_sag	Xil_xil	0.2833	0.27508	0.293605	0.367	0.35975	0.37531	0.3497	0.34067	0.359315	8619
Man_cit	Xil_hyb	Xil_sag	Xil_xil	0.3036	0.295465	0.31065	0.349	0.34119	0.358215	0.3474	0.339695	0.354455	8554
Man_cit	Xil_hyb	Xil_sag	Xil_xil	0.2892	0.281345	0.29672	0.3763	0.370565	0.385415	0.3345	0.32447	0.34102	8541
Man_cit	Xil_hyb	Xil_sag	Xil_xil	0.2982	0.2904	0.30774	0.3651	0.35809	0.37183	0.3367	0.328285	0.34442	8433
Man_cit	Xil_hyb	Xil_sag	Xil_xil	0.3052	0.297595	0.311735	0.3628	0.35649	0.369915	0.332	0.323995	0.340915	8865
Man_cit	Xil_hyb	Xil_sag	Xil_xil	0.296	0.288395	0.303105	0.388	0.379685	0.39581	0.316	0.30872	0.323625	8426
Man_cit	Xil_hyb	Xil_sag	Xil_xil	0.2869	0.28028	0.295535	0.3674	0.357895	0.37501	0.3457	0.336585	0.353905	8565
Man_cit	Xil_hyb	Xil_sag	Xil_xil	0.2905	0.28252	0.297805	0.3364	0.33087	0.346055	0.3732	0.36538	0.380405	8380
Man_cit	Xil_hyb	Xil_sag	Xil_xil	0.2891	0.280945	0.29771	0.3799	0.37063	0.3872	0.331	0.323095	0.338535	8323
Man_cit	Xil_hyb	Xil_sag	Xil_xil	0.2893	0.28077	0.29743	0.3839	0.37568	0.392615	0.3269	0.31736	0.335565	8591
Man_cit	Xil_hyb	Xil_sag	Xil_xil	0.3109	0.30287	0.319145	0.3702	0.36249	0.38032	0.3188	0.31	0.32645	8905
Man_cit	Xil_hyb	Xil_sag	Xil_xil	0.2926	0.282775	0.300925	0.3666	0.357585	0.37453	0.3408	0.332495	0.349225	8425
Man_cit	Xil_hyb	Xil_vir	Xil_xil	0.2908	0.283095	0.299025	0.4065	0.397685	0.41461	0.3027	0.294795	0.31081	8848
Man_cit	Xil_hyb	Xil_vir	Xil_xil	0.2786	0.271185	0.287825	0.4275	0.41898	0.43591	0.2938	0.28509	0.300425	8736
Man_cit	Xil_hyb	Xil_vir	Xil_xil	0.2981	0.28889	0.30454	0.4248	0.41797	0.434015	0.2771	0.26919	0.2869	9064
Man_cit	Xil_hyb	Xil_vir	Xil_xil	0.2825	0.276495	0.289305	0.4325	0.42358	0.44092	0.285	0.277525	0.29261	8779
Man_cit	Xil_hyb	Xil_vir	Xil_xil	0.2889	0.281295	0.295005	0.4001	0.39399	0.407575	0.311	0.304385	0.317335	9071
Man_cit	Xil_hyb	Xil_vir	Xil_xil	0.272	0.26517	0.277805	0.4342	0.4239	0.44133	0.2938	0.28544	0.30232	9085
Man_cit	Xil_hyb	Xil_vir	Xil_xil	0.2911	0.282885	0.29723	0.4274	0.419365	0.434635	0.2814	0.27409	0.28892	9206
Man_cit	Xil_hyb	Xil_vir	Xil_xil	0.3077	0.299635	0.316345	0.3894	0.382095	0.40042	0.3029	0.294895	0.30925	8672
Man_cit	Xil_hyb	Xil_vir	Xil_xil	0.2762	0.26848	0.284905	0.4273	0.41878	0.436835	0.2965	0.287965	0.304625	8896
Man_cit	Xil_hyb	Xil_vir	Xil_xil	0.2804	0.271495	0.28961	0.4237	0.41505	0.432465	0.2959	0.2882	0.3024	8823
Man_cit	Xil_hyb	Xil_vir	Xil_xil	0.2832	0.275965	0.289025	0.4331	0.42519	0.441905	0.2837	0.27648	0.291905	9075
Man_cit	Xil_hyb	Xil_vir	Xil_xil	0.289	0.279935	0.297525	0.4248	0.417985	0.43402	0.2862	0.277785	0.295505	8924
Man_cit	Xil_hyb	Xil_vir	Xil_xil	0.2758	0.27039	0.282305	0.4343	0.426965	0.441815	0.29	0.282195	0.29674	9149
Man_cit	Xil_hyb	Xil_vir	Xil_xil	0.2982	0.289175	0.307505	0.4107	0.40147	0.41831	0.2911	0.28428	0.298975	8968
Man_cit	Xil_hyb	Xil_vir	Xil_xil	0.2825	0.27428	0.29114	0.4301	0.42237	0.436955	0.2874	0.281	0.294115	8833
Man_cit	Xil_hyb	Xil_vir	Xil_xil	0.2981	0.28977	0.30393	0.4014	0.394385	0.409105	0.3006	0.292795	0.30872	8820
Man_cit	Xil_hyb	Xil_vir	Xil_xil	0.304	0.29579	0.312025	0.4161	0.40818	0.42451	0.2799	0.272265	0.2883	9139
Man_cit	Xil_hyb	Xil_vir	Xil_xil	0.2836	0.274655	0.28951	0.4346	0.42659	0.443315	0.2818	0.274465	0.28892	9284
Man_cit	Xil_hyb	Xil_vir	Xil_xil	0.2751	0.267995	0.282215	0.4373	0.42879	0.44511	0.2875	0.280575	0.29672	8785
Man_cit	Xil_hyb	Xil_vir	Xil_xil	0.2892	0.28046	0.297805	0.4004	0.39167	0.409205	0.3104	0.30207	0.31842	8995
Man_cit	Xil_hyb	Xil_vir	Xil_xil	0.2826	0.274895	0.28941	0.4365	0.426775	0.44401	0.2808	0.27444	0.28951	8980
Man_cit	Xil_hyb	Xil_vir	Xil_xil	0.2866	0.276965	0.293305	0.4233	0.41619	0.434485	0.2901	0.281685	0.29495	9010
Man_cit	Xil_hyb	Xil_vir	Xil_xil	0.276	0.26879	0.28391	0.4425	0.434175	0.45201	0.2815	0.272675	0.28861	8789
Man_cit	Xil_hyb	Xil_vir	Xil_xil	0.3034	0.29549	0.30952	0.3834	0.37669	0.392225	0.3132	0.306195	0.321025	8511
Man_cit	Xil_hyb	Xil_vir	Xil_xil	0.2796	0.271985	0.2869	0.4343	0.42595	0.44352	0.2861	0.279775	0.294605	9007
Man_cit	Xil_hyb	Xil_vir	Xil_xil	0.2922	0.2844	0.30091	0.4222	0.415565	0.429235	0.2856	0.27819	0.293815	9337
Man_cit	Xil_hyb	Xil_vir	Xil_xil	0.2854	0.279285	0.29342	0.3969	0.38805	0.405805	0.3177	0.308595	0.32364	8929
Man_cit	Xil_hyb	Xil_vir	Xil_xil	0.2851	0.276785	0.29244	0.438	0.42959	0.44593	0.2769	0.269165	0.284755	9000
Man_cit	Xil_hyb	Xil_vir	Xil_xil	0.2746	0.26708	0.28411	0.4293	0.4219	0.43925	0.2961	0.286395	0.30341	8816
Man_cit	Xil_hyb	Xil_vir	Xil_xil	0.2961	0.288275	0.302315	0.42	0.412895	0.42713	0.2838	0.276765	0.29301	8857
Man_cit	Xil_hyb	Xil_vir	Xil_xil	0.2736	0.26716	0.282045	0.4338	0.425885	0.44251	0.2926	0.2823	0.301605	8762
Man_cit	Xil_hyb	Xil_vir	Xil_xil	0.279	0.271795	0.287105	0.4278	0.419585	0.436205	0.2932	0.28698	0.3029	8820
Man_cit	Xil_hyb	Xil_vir	Xil_xil	0.3007	0.29308	0.310125	0.4116	0.40229	0.42031	0.2877	0.2782	0.29582	9023
Man_cit	Xil_hyb	Xil_vir	Xil_xil	0.2977	0.29008	0.30407	0.4118	0.403985	0.421905	0.2905	0.28337	0.29881	8978
Man_cit	Xil_hyb	Xil_vir	Xil_xil	0.2948	0.286945	0.302815	0.4186	0.411675	0.42783	0.2866	0.27989	0.29472	8741
Man_cit	Xil_hyb	Xil_vir	Xil_xil	0.3	0.291695	0.310125	0.4019	0.391995	0.409705	0.2981	0.29174	0.30772	8954
Man_cit	Xil_hyb	Xil_vir	Xil_xil	0.2965	0.288685	0.30371	0.4224	0.41506	0.431105	0.2811	0.275985	0.28911	9161
Man_cit	Xil_hyb	Xil_vir	Xil_xil	0.2895	0.28235	0.2985	0.4058	0.397465	0.41363	0.3047	0.297195	0.31381	8970
Man_cit	Xil_hyb	Xil_vir	Xil_xil	0.2833	0.275545	0.29011	0.4266	0.418935	0.435195	0.2902	0.28287	0.29782	8826
Man_cit	Xil_hyb	Xil_vir	Xil_xil	0.2768	0.27018	0.28498	0.4254	0.417395	0.432905	0.2978	0.28785	0.3065	8996
Man_cit	Xil_hyb	Xil_vir	Xil_xil	0.291	0.28207	0.29772	0.4334	0.42519	0.44111	0.2756	0.26899	0.28282	9252
Man_cit	Xil_hyb	Xil_vir	Xil_xil	0.2966	0.28999	0.30312	0.405	0.39755	0.412045	0.2984	0.28895	0.306825	9044
Man_cit	Xil_hyb	Xil_vir	Xil_xil	0.2955	0.287295	0.302315	0.4069	0.39927	0.41374	0.2976	0.290585	0.30681	8837
Man_cit	Xil_hyb	Xil_vir	Xil_xil	0.3126	0.305205	0.31961	0.3632	0.356335	0.3734	0.3243	0.31668	0.331215	8696
Man_cit	Xil_hyb	Xil_vir	Xil_xil	0.2989	0.28979	0.30661	0.4227	0.41549	0.432605	0.2784	0.27169	0.286945	8855
Man_cit	Xil_hyb	Xil_vir	Xil_xil	0.2885	0.280895	0.2969	0.4127	0.401955	0.42051	0.2989	0.2899	0.305915	8964
Man_cit	Xil_hyb	Xil_vir	Xil_xil	0.2779	0.26995	0.286245	0.4351	0.426885	0.44443	0.287	0.27808	0.29353	8949
Man_cit	Xil_hyb	Xil_vir	Xil_xil	0.289	0.28227	0.29502	0.4106	0.402465	0.41752	0.3004	0.293295	0.309415	8979
Man_cit	Xil_hyb	Xil_vir	Xil_xil	0.2888	0.2806	0.296505	0.406	0.398655	0.41522	0.3051	0.29677	0.313305	8953
Man_cit	Xil_hyb	Xil_vir	Xil_xil	0.2776	0.26979	0.28213	0.4315	0.42398	0.440005	0.2909	0.285295	0.30021	8893
Man_cit	Xil_hyb	Xil_vir	Xil_xil	0.2713	0.26147	0.279205	0.4467	0.437445	0.457055	0.282	0.275295	0.290015	8794
Man_cit	Xil_hyb	Xil_vir	Xil_xil	0.2841	0.276475	0.290605	0.4184	0.41232	0.426105	0.2975	0.290265	0.304505	8939
Man_cit	Xil_hyb	Xil_vir	Xil_xil	0.2839	0.276295	0.291205	0.4399	0.42948	0.450435	0.2762	0.267545	0.28451	8856
Man_cit	Xil_hyb	Xil_vir	Xil_xil	0.2857	0.27856	0.293145	0.4156	0.407985	0.42247	0.2987	0.29198	0.304705	9044
Man_cit	Xil_hyb	Xil_vir	Xil_xil	0.2821	0.274065	0.2887	0.4153	0.405755	0.4255	0.3027	0.295185	0.310155	8746
Man_cit	Xil_hyb	Xil_vir	Xil_xil	0.2824	0.274085	0.28961	0.4288	0.418485	0.43584	0.2888	0.28227	0.298115	8841
Man_cit	Xil_hyb	Xil_vir	Xil_xil	0.294	0.286065	0.30276	0.4002	0.3919	0.40853	0.3058	0.29947	0.3128	8970
Man_cit	Xil_hyb	Xil_vir	Xil_xil	0.2909	0.28427	0.296605	0.3956	0.38817	0.40321	0.3136	0.307395	0.320525	8853
Man_cit	Xil_hyb	Xil_vir	Xil_xil	0.2931	0.285575	0.3009	0.4184	0.41067	0.427025	0.2885	0.279745	0.29515	8832
Man_cit	Xil_hyb	Xil_vir	Xil_xil	0.3017	0.29378	0.310535	0.3969	0.38988	0.40543	0.3014	0.29244	0.308945	8733
Man_cit	Xil_hyb	Xil_vir	Xil_xil	0.2866	0.279875	0.29432	0.429	0.419885	0.43563	0.2845	0.27659	0.292525	8933
Man_cit	Xil_hyb	Xil_vir	Xil_xil	0.2792	0.270485	0.286715	0.4268	0.41877	0.43562	0.294	0.2854	0.3008	9000
Man_cit	Xil_hyb	Xil_vir	Xil_xil	0.2892	0.28049	0.297915	0.4102	0.40118	0.417505	0.3006	0.29169	0.30801	8807
Man_cit	Xil_hyb	Xil_vir	Xil_xil	0.2898	0.281575	0.296685	0.4043	0.39659	0.41131	0.3059	0.298085	0.3137	9111
Man_cit	Xil_hyb	Xil_vir	Xil_xil	0.2905	0.28137	0.297705	0.4233	0.415355	0.433515	0.2862	0.277695	0.292705	9010
Man_cit	Xil_hyb	Xil_vir	Xil_xil	0.2896	0.281575	0.29703	0.4264	0.41778	0.43331	0.284	0.27719	0.29231	9060
Man_cit	Xil_hyb	Xil_vir	Xil_xil	0.2882	0.28285	0.29495	0.4291	0.42167	0.437455	0.2827	0.2752	0.288505	8935
Man_cit	Xil_hyb	Xil_vir	Xil_xil	0.2899	0.28272	0.29761	0.4085	0.400195	0.420435	0.3017	0.292675	0.311105	8946
Man_cit	Xil_hyb	Xil_vir	Xil_xil	0.2778	0.271165	0.28297	0.4306	0.422585	0.440205	0.2916	0.28439	0.299315	8953
Man_cit	Xil_hyb	Xil_vir	Xil_xil	0.2717	0.26564	0.279205	0.4314	0.42257	0.438835	0.2969	0.28989	0.303625	8865
Man_cit	Xil_hyb	Xil_vir	Xil_xil	0.2925	0.285895	0.30004	0.4146	0.40698	0.422405	0.2928	0.28658	0.299715	8998
Man_cit	Xil_hyb	Xil_vir	Xil_xil	0.2929	0.28399	0.29953	0.4236	0.414585	0.431105	0.2835	0.276765	0.29283	9040
Man_cit	Xil_hyb	Xil_vir	Xil_xil	0.2841	0.27638	0.28975	0.4279	0.419375	0.43601	0.288	0.281995	0.296175	8972
Man_cit	Xil_hyb	Xil_vir	Xil_xil	0.2771	0.269265	0.284695	0.4454	0.43709	0.453605	0.2775	0.27047	0.28593	8896
Man_cit	Xil_hyb	Xil_vir	Xil_xil	0.285	0.277375	0.2934	0.4213	0.4118	0.428225	0.2937	0.28638	0.30132	8932
Man_cit	Xil_hyb	Xil_vir	Xil_xil	0.2922	0.2841	0.301115	0.4163	0.407595	0.427245	0.2915	0.28309	0.298215	9006
Man_cit	Xil_hyb	Xil_vir	Xil_xil	0.3018	0.294195	0.309525	0.4044	0.39445	0.414325	0.2938	0.28578	0.30331	9002
Man_cit	Xil_hyb	Xil_vir	Xil_xil	0.2881	0.281145	0.29451	0.4209	0.41178	0.427525	0.291	0.282885	0.299855	8810
Man_cit	Xil_hyb	Xil_vir	Xil_xil	0.2861	0.27844	0.294245	0.4189	0.410735	0.4265	0.295	0.287395	0.303505	8766
Man_cit	Xil_hyb	Xil_vir	Xil_xil	0.2904	0.283665	0.298345	0.4308	0.422975	0.437905	0.2787	0.2701	0.286705	9210
Man_cit	Xil_hyb	Xil_vir	Xil_xil	0.2848	0.27786	0.2917	0.4374	0.429655	0.44651	0.2778	0.270095	0.28672	8806
Man_cit	Xil_hyb	Xil_vir	Xil_xil	0.2967	0.28827	0.303135	0.4156	0.40698	0.42501	0.2877	0.2797	0.297545	8962
Man_cit	Xil_hyb	Xil_vir	Xil_xil	0.2867	0.27819	0.29402	0.4178	0.409195	0.42611	0.2955	0.28759	0.302105	8849
Man_cit	Xil_hyb	Xil_vir	Xil_xil	0.282	0.276495	0.28981	0.4208	0.41289	0.42982	0.2972	0.289465	0.303405	8776
Man_cit	Xil_hyb	Xil_vir	Xil_xil	0.2849	0.276595	0.2915	0.4206	0.41336	0.4287	0.2945	0.285875	0.3018	8994
Man_cit	Xil_hyb	Xil_vir	Xil_xil	0.2729	0.265285	0.28141	0.4296	0.423175	0.438405	0.2975	0.288995	0.304715	8892
Man_cit	Xil_hyb	Xil_vir	Xil_xil	0.2933	0.286395	0.30051	0.3968	0.38827	0.405735	0.3099	0.3024	0.31752	9116
Man_cit	Xil_hyb	Xil_vir	Xil_xil	0.2851	0.276455	0.2922	0.4027	0.394565	0.4136	0.3123	0.305165	0.320865	8829
Man_cit	Xil_hyb	Xil_vir	Xil_xil	0.2941	0.287755	0.304605	0.4201	0.409895	0.42853	0.2858	0.276685	0.29234	9212
Man_cit	Xil_hyb	Xil_vir	Xil_xil	0.2784	0.269895	0.286425	0.4218	0.414345	0.43045	0.2998	0.2908	0.305925	8862
Man_cit	Xil_hyb	Xil_vir	Xil_xil	0.2816	0.274975	0.289245	0.436	0.42717	0.443535	0.2824	0.27578	0.2904	8994
Man_cit	Xil_hyb	Xil_vir	Xil_xil	0.2981	0.289765	0.304905	0.4293	0.42188	0.43495	0.2726	0.266695	0.281115	8973
Man_cit	Xil_hyb	Xil_vir	Xil_xil	0.3055	0.296765	0.31297	0.4072	0.40047	0.416325	0.2873	0.2793	0.29373	8976
Man_cit	Xil_hyb	Xil_vir	Xil_xil	0.2932	0.28587	0.300225	0.4272	0.417695	0.4352	0.2796	0.272795	0.28761	8856
Man_cit	Xil_hyb	Xil_vir	Xil_xil	0.2738	0.26649	0.28162	0.4298	0.420385	0.4384	0.2963	0.2892	0.30651	8885
Man_cit	Xil_hyb	Xil_vir	Xil_xil	0.2939	0.284795	0.301355	0.4172	0.40848	0.42328	0.2889	0.2814	0.297205	9140
Man_cit	Xil_hyb	Xil_vir	Xil_xil	0.3094	0.303085	0.316305	0.4074	0.398295	0.417305	0.2833	0.277175	0.29114	8812
Man_cit	Xil_hyb	Xil_vir	Xil_xil	0.2787	0.272595	0.285725	0.4364	0.429595	0.44471	0.2849	0.27672	0.291435	8925
Man_cit	Xil_hyb	Xil_vir	Xil_xil	0.2895	0.28215	0.29602	0.4051	0.39635	0.413005	0.3054	0.298765	0.31262	8714
Man_cit	Xil_hyb	Xil_vir	Xil_xil	0.288	0.280345	0.29465	0.4244	0.41754	0.43292	0.2876	0.28087	0.2949	8833
Man_cit	Xil_sag	Xil_vir	Xil_xil	0.2895	0.282055	0.297205	0.3975	0.38805	0.407085	0.313	0.304375	0.32106	9207
Man_cit	Xil_sag	Xil_vir	Xil_xil	0.3083	0.29909	0.3162	0.374	0.36607	0.38162	0.3177	0.30897	0.32541	9088
Man_cit	Xil_sag	Xil_vir	Xil_xil	0.2957	0.288055	0.304015	0.3756	0.36717	0.384045	0.3287	0.32048	0.335705	9100
Man_cit	Xil_sag	Xil_vir	Xil_xil	0.3019	0.293495	0.31064	0.3913	0.381155	0.399435	0.3069	0.297995	0.314915	8779
Man_cit	Xil_sag	Xil_vir	Xil_xil	0.2905	0.28258	0.300105	0.3776	0.37089	0.38511	0.3318	0.32348	0.338045	9152
Man_cit	Xil_sag	Xil_vir	Xil_xil	0.3295	0.32078	0.3365	0.3456	0.337785	0.354415	0.3249	0.31669	0.332205	8677
Man_cit	Xil_sag	Xil_vir	Xil_xil	0.3108	0.30415	0.317855	0.3672	0.3598	0.37543	0.322	0.311625	0.329115	9067
Man_cit	Xil_sag	Xil_vir	Xil_xil	0.3067	0.2993	0.31431	0.3484	0.341595	0.35466	0.3449	0.336455	0.35291	8961
Man_cit	Xil_sag	Xil_vir	Xil_xil	0.2978	0.29199	0.305475	0.3726	0.363275	0.380535	0.3296	0.321975	0.3383	8932
Man_cit	Xil_sag	Xil_vir	Xil_xil	0.3006	0.293475	0.30851	0.3819	0.370675	0.38957	0.3175	0.310155	0.326505	9168
Man_cit	Xil_sag	Xil_vir	Xil_xil	0.2883	0.281185	0.29451	0.3845	0.377375	0.391715	0.3272	0.31988	0.335315	9111
Man_cit	Xil_sag	Xil_vir	Xil_xil	0.2988	0.290895	0.30583	0.3643	0.357185	0.37195	0.3369	0.328765	0.345115	9032
Man_cit	Xil_sag	Xil_vir	Xil_xil	0.3111	0.304395	0.317445	0.3719	0.36389	0.38112	0.317	0.309895	0.325	8897
Man_cit	Xil_sag	Xil_vir	Xil_xil	0.3094	0.3016	0.31672	0.3725	0.36498	0.380905	0.318	0.310165	0.325305	8939
Man_cit	Xil_sag	Xil_vir	Xil_xil	0.3071	0.2998	0.314725	0.3732	0.36447	0.38122	0.3197	0.31083	0.32682	8922
Man_cit	Xil_sag	Xil_vir	Xil_xil	0.2933	0.285095	0.30131	0.3707	0.36278	0.378315	0.3359	0.32979	0.343605	8993
Man_cit	Xil_sag	Xil_vir	Xil_xil	0.3029	0.295985	0.310075	0.3756	0.36859	0.3839	0.3215	0.312195	0.328385	8967
Man_cit	Xil_sag	Xil_vir	Xil_xil	0.312	0.3045	0.31884	0.3656	0.35634	0.373635	0.3224	0.314575	0.329365	9067
Man_cit	Xil_sag	Xil_vir	Xil_xil	0.2992	0.291695	0.306505	0.3504	0.34438	0.35986	0.3504	0.34069	0.357805	9201
Man_cit	Xil_sag	Xil_vir	Xil_xil	0.2963	0.28679	0.305025	0.3792	0.37069	0.387225	0.3245	0.31745	0.33381	8839
Man_cit	Xil_sag	Xil_vir	Xil_xil	0.2915	0.284095	0.30011	0.3726	0.3621	0.37921	0.3358	0.328875	0.34331	8990
Man_cit	Xil_sag	Xil_vir	Xil_xil	0.295	0.28798	0.30322	0.3731	0.3647	0.380225	0.3319	0.325475	0.33921	8946
Man_cit	Xil_sag	Xil_vir	Xil_xil	0.3128	0.30608	0.3219	0.3554	0.34718	0.363235	0.3318	0.32167	0.338705	9085
Man_cit	Xil_sag	Xil_vir	Xil_xil	0.2923	0.28498	0.300615	0.3701	0.361165	0.378805	0.3376	0.328455	0.345305	8943
Man_cit	Xil_sag	Xil_vir	Xil_xil	0.3056	0.297495	0.3142	0.3762	0.368235	0.383305	0.3181	0.310175	0.325515	9151
Man_cit	Xil_sag	Xil_vir	Xil_xil	0.2913	0.285015	0.300415	0.3844	0.37588	0.3911	0.3243	0.315465	0.332545	9063
Man_cit	Xil_sag	Xil_vir	Xil_xil	0.2993	0.29179	0.307205	0.3733	0.366075	0.379845	0.3273	0.32008	0.334755	9040
Man_cit	Xil_sag	Xil_vir	Xil_xil	0.304	0.29649	0.31221	0.3783	0.369055	0.38602	0.3176	0.309985	0.325035	9108
Man_cit	Xil_sag	Xil_vir	Xil_xil	0.2981	0.29217	0.305735	0.3766	0.367385	0.386325	0.3253	0.31699	0.33167	8943
Man_cit	Xil_sag	Xil_vir	Xil_xil	0.29	0.281395	0.297505	0.3855	0.37748	0.395115	0.3246	0.31613	0.33202	9129
Man_cit	Xil_sag	Xil_vir	Xil_xil	0.3043	0.29547	0.313515	0.3837	0.3771	0.39303	0.312	0.301385	0.31864	8853
Man_cit	Xil_sag	Xil_vir	Xil_xil	0.3197	0.313095	0.328225	0.3599	0.35109	0.366405	0.3204	0.31209	0.328545	9050
Man_cit	Xil_sag	Xil_vir	Xil_xil	0.2966	0.289495	0.304835	0.3735	0.36385	0.3802	0.3299	0.32417	0.338105	8900
Man_cit	Xil_sag	Xil_vir	Xil_xil	0.3029	0.295375	0.310785	0.3716	0.363215	0.37915	0.3255	0.317675	0.333905	8970
Man_cit	Xil_sag	Xil_vir	Xil_xil	0.2971	0.289	0.304	0.3799	0.371895	0.38822	0.323	0.31508	0.331905	8894
Man_cit	Xil_sag	Xil_vir	Xil_xil	0.3057	0.29757	0.31361	0.3738	0.365685	0.382	0.3205	0.312175	0.329045	8976
Man_cit	Xil_sag	Xil_vir	Xil_xil	0.2927	0.28519	0.301305	0.369	0.361435	0.376405	0.3383	0.33037	0.346535	9009
Man_cit	Xil_sag	Xil_vir	Xil_xil	0.294	0.287	0.30204	0.3739	0.365295	0.38047	0.3321	0.3248	0.33932	8881
Man_cit	Xil_sag	Xil_vir	Xil_xil	0.3019	0.295275	0.309825	0.3723	0.36388	0.3785	0.3258	0.319265	0.33201	8973
Man_cit	Xil_sag	Xil_vir	Xil_xil	0.3047	0.29748	0.31122	0.3614	0.353165	0.370705	0.3339	0.32418	0.34282	8835
Man_cit	Xil_sag	Xil_vir	Xil_xil	0.3031	0.296075	0.309615	0.3743	0.36757	0.3814	0.3226	0.31458	0.33061	9027
Man_cit	Xil_sag	Xil_vir	Xil_xil	0.3208	0.31194	0.32714	0.3478	0.34028	0.35711	0.3314	0.324195	0.33801	8968
Man_cit	Xil_sag	Xil_vir	Xil_xil	0.2922	0.284655	0.29921	0.3739	0.36488	0.381125	0.3338	0.32486	0.342105	8921
Man_cit	Xil_sag	Xil_vir	Xil_xil	0.3108	0.301695	0.318805	0.3549	0.347085	0.363705	0.3343	0.3257	0.34158	8948
Man_cit	Xil_sag	Xil_vir	Xil_xil	0.321	0.3151	0.328195	0.3578	0.350385	0.366025	0.3212	0.3139	0.32942	9050
Man_cit	Xil_sag	Xil_vir	Xil_xil	0.304	0.295975	0.310915	0.3758	0.367985	0.38361	0.3201	0.31379	0.32861	8999
Man_cit	Xil_sag	Xil_vir	Xil_xil	0.2896	0.28165	0.2968	0.3815	0.374095	0.391515	0.3288	0.3211	0.33633	8953
Man_cit	Xil_sag	Xil_vir	Xil_xil	0.2936	0.284785	0.29965	0.3666	0.358455	0.37478	0.3398	0.331495	0.3495	8950
Man_cit	Xil_sag	Xil_vir	Xil_xil	0.3071	0.298895	0.31415	0.367	0.36089	0.37691	0.3259	0.317875	0.333355	9036
Man_cit	Xil_sag	Xil_vir	Xil_xil	0.2836	0.277995	0.29281	0.3856	0.37817	0.393605	0.3308	0.32339	0.3369	9204
Man_cit	Xil_sag	Xil_vir	Xil_xil	0.3041	0.295395	0.31174	0.3623	0.353385	0.37111	0.3336	0.324695	0.34231	8824
Man_cit	Xil_sag	Xil_vir	Xil_xil	0.3001	0.29269	0.308815	0.3763	0.36668	0.383715	0.3236	0.316825	0.33104	9125
Man_cit	Xil_sag	Xil_vir	Xil_xil	0.2848	0.276155	0.294445	0.388	0.379295	0.396525	0.3273	0.319955	0.335605	8990
Man_cit	Xil_sag	Xil_vir	Xil_xil	0.3007	0.29086	0.30791	0.3751	0.366465	0.383205	0.3242	0.3185	0.33194	8972
Man_cit	Xil_sag	Xil_vir	Xil_xil	0.3016	0.293645	0.31133	0.373	0.362335	0.38201	0.3255	0.31547	0.33333	8926
Man_cit	Xil_sag	Xil_vir	Xil_xil	0.3032	0.29457	0.31065	0.3767	0.367395	0.38362	0.3201	0.3147	0.32692	8838
Man_cit	Xil_sag	Xil_vir	Xil_xil	0.2982	0.28987	0.306415	0.3705	0.3628	0.37841	0.3313	0.32289	0.33996	9092
Man_cit	Xil_sag	Xil_vir	Xil_xil	0.3059	0.29779	0.31336	0.3658	0.35745	0.37202	0.3283	0.32007	0.337205	8937
Man_cit	Xil_sag	Xil_vir	Xil_xil	0.2848	0.27818	0.292115	0.3862	0.375785	0.393815	0.329	0.319645	0.336435	9106
Man_cit	Xil_sag	Xil_vir	Xil_xil	0.2989	0.29076	0.306515	0.3808	0.372085	0.38861	0.3203	0.31407	0.32831	9103
Man_cit	Xil_sag	Xil_vir	Xil_xil	0.2913	0.283095	0.299315	0.3855	0.376875	0.392125	0.3232	0.31479	0.3323	8964
Man_cit	Xil_sag	Xil_vir	Xil_xil	0.313	0.30459	0.3193	0.3715	0.363995	0.3789	0.3156	0.307785	0.32401	9177
Man_cit	Xil_sag	Xil_vir	Xil_xil	0.2998	0.292515	0.307255	0.3732	0.36478	0.382725	0.3269	0.319065	0.334815	8968
Man_cit	Xil_sag	Xil_vir	Xil_xil	0.3026	0.293485	0.30952	0.3738	0.366895	0.38114	0.3236	0.317685	0.33173	9021
Man_cit	Xil_sag	Xil_vir	Xil_xil	0.2975	0.29067	0.30476	0.3828	0.377055	0.391205	0.3196	0.308595	0.328405	8813
Man_cit	Xil_sag	Xil_vir	Xil_xil	0.3022	0.294785	0.310315	0.3656	0.35666	0.374405	0.3322	0.32259	0.338805	9170
Man_cit	Xil_sag	Xil_vir	Xil_xil	0.3027	0.296085	0.3119	0.3795	0.369785	0.38841	0.3178	0.308095	0.32442	9096
Man_cit	Xil_sag	Xil_vir	Xil_xil	0.2973	0.287965	0.304805	0.3807	0.373885	0.38861	0.322	0.31267	0.33031	9178
Man_cit	Xil_sag	Xil_vir	Xil_xil	0.2884	0.280495	0.29581	0.3558	0.347775	0.36371	0.3558	0.345745	0.36473	9103
Man_cit	Xil_sag	Xil_vir	Xil_xil	0.2943	0.28795	0.301305	0.3811	0.37297	0.38865	0.3245	0.31879	0.333025	9105
Man_cit	Xil_sag	Xil_vir	Xil_xil	0.3007	0.290095	0.30973	0.3823	0.37155	0.389705	0.3171	0.30899	0.32586	9143
Man_cit	Xil_sag	Xil_vir	Xil_xil	0.3051	0.296595	0.31326	0.3701	0.362785	0.379135	0.3249	0.31779	0.3319	9031
Man_cit	Xil_sag	Xil_vir	Xil_xil	0.2924	0.285265	0.300535	0.3771	0.3691	0.38396	0.3306	0.32271	0.336235	9030
Man_cit	Xil_sag	Xil_vir	Xil_xil	0.3024	0.29473	0.309955	0.3809	0.37278	0.388915	0.3166	0.310095	0.32523	8931
Man_cit	Xil_sag	Xil_vir	Xil_xil	0.3008	0.29268	0.30794	0.3844	0.37799	0.391615	0.3148	0.307995	0.322015	9027
Man_cit	Xil_sag	Xil_vir	Xil_xil	0.3028	0.294575	0.3122	0.3734	0.3639	0.38202	0.3238	0.315775	0.332025	8894
Man_cit	Xil_sag	Xil_vir	Xil_xil	0.2973	0.289985	0.30661	0.3801	0.37081	0.3866	0.3225	0.316	0.33172	8963
Man_cit	Xil_sag	Xil_vir	Xil_xil	0.2962	0.289795	0.303215	0.3772	0.37017	0.38535	0.3266	0.318595	0.334035	8934
Man_cit	Xil_sag	Xil_vir	Xil_xil	0.295	0.288095	0.3021	0.3693	0.36056	0.377215	0.3357	0.326495	0.34306	9154
Man_cit	Xil_sag	Xil_vir	Xil_xil	0.2974	0.289185	0.305605	0.3676	0.361075	0.376635	0.335	0.325565	0.34273	8991
Man_cit	Xil_sag	Xil_vir	Xil_xil	0.2962	0.289095	0.304235	0.378	0.369845	0.385865	0.3258	0.317085	0.334515	8954
Man_cit	Xil_sag	Xil_vir	Xil_xil	0.2909	0.2821	0.297725	0.3775	0.370765	0.38711	0.3316	0.3242	0.34063	9069
Man_cit	Xil_sag	Xil_vir	Xil_xil	0.2932	0.28559	0.300785	0.3779	0.36945	0.38503	0.3289	0.3223	0.336705	8954
Man_cit	Xil_sag	Xil_vir	Xil_xil	0.2974	0.289165	0.3054	0.3781	0.370075	0.386535	0.3245	0.31598	0.332115	8988
Man_cit	Xil_sag	Xil_vir	Xil_xil	0.2962	0.2896	0.30301	0.3791	0.370715	0.386235	0.3247	0.31678	0.332955	9092
Man_cit	Xil_sag	Xil_vir	Xil_xil	0.3004	0.29416	0.30865	0.3738	0.365465	0.381215	0.3258	0.316795	0.33413	8978
Man_cit	Xil_sag	Xil_vir	Xil_xil	0.2936	0.288025	0.301735	0.3755	0.3678	0.381705	0.3309	0.32507	0.33753	8954
Man_cit	Xil_sag	Xil_vir	Xil_xil	0.3019	0.294885	0.309325	0.3724	0.366385	0.3806	0.3257	0.316775	0.33232	8923
Man_cit	Xil_sag	Xil_vir	Xil_xil	0.3266	0.319985	0.33453	0.3583	0.34889	0.367905	0.3151	0.3066	0.3218	8904
Man_cit	Xil_sag	Xil_vir	Xil_xil	0.3109	0.30286	0.31771	0.372	0.36188	0.38065	0.3172	0.30923	0.324245	9049
Man_cit	Xil_sag	Xil_vir	Xil_xil	0.3008	0.294155	0.30786	0.3649	0.35759	0.37161	0.3343	0.325775	0.34181	8998
Man_cit	Xil_sag	Xil_vir	Xil_xil	0.2963	0.28898	0.30351	0.3696	0.360575	0.37781	0.3341	0.327795	0.34311	8940
Man_cit	Xil_sag	Xil_vir	Xil_xil	0.3024	0.296595	0.309905	0.3561	0.349085	0.36343	0.3415	0.3326	0.350925	9037
Man_cit	Xil_sag	Xil_vir	Xil_xil	0.2912	0.2834	0.299215	0.3834	0.375375	0.390335	0.3255	0.317095	0.335025	9064
Man_cit	Xil_sag	Xil_vir	Xil_xil	0.2843	0.27689	0.29213	0.3695	0.361245	0.377675	0.3462	0.338185	0.35281	9107
Man_cit	Xil_sag	Xil_vir	Xil_xil	0.2968	0.288685	0.30471	0.3754	0.366895	0.382305	0.3278	0.320495	0.335615	9158
Man_cit	Xil_sag	Xil_vir	Xil_xil	0.302	0.294975	0.311505	0.3769	0.36778	0.38572	0.3211	0.3126	0.329025	9215
Man_cit	Xil_sag	Xil_vir	Xil_xil	0.2969	0.288895	0.30341	0.3913	0.38418	0.402035	0.3118	0.304185	0.31773	9030
Man_cit	Xil_sag	Xil_vir	Xil_xil	0.2926	0.2854	0.30053	0.3719	0.364475	0.37961	0.3355	0.32857	0.342925	9040
Man_cit	Xil_sag	Xil_vir	Xil_xil	0.3205	0.31219	0.329525	0.3632	0.353955	0.37073	0.3164	0.308695	0.32485	9034
Xil_ama	Xil_hyb	Xil_sag	Xil_vir	0.3101	0.301395	0.31891	0.2962	0.2884	0.302315	0.3938	0.38489	0.40333	8566
Xil_ama	Xil_hyb	Xil_sag	Xil_vir	0.3239	0.31709	0.332705	0.2987	0.29147	0.30494	0.3774	0.368365	0.38533	8299
Xil_ama	Xil_hyb	Xil_sag	Xil_vir	0.3191	0.31355	0.327435	0.2885	0.28026	0.2953	0.3924	0.38396	0.399255	8771
Xil_ama	Xil_hyb	Xil_sag	Xil_vir	0.3151	0.30634	0.324605	0.313	0.3054	0.32092	0.3719	0.36276	0.380005	8470
Xil_ama	Xil_hyb	Xil_sag	Xil_vir	0.3096	0.30169	0.31946	0.2936	0.285765	0.302	0.3968	0.388195	0.40395	8504
Xil_ama	Xil_hyb	Xil_sag	Xil_vir	0.3005	0.291795	0.30901	0.2841	0.27499	0.294205	0.4154	0.407465	0.423705	8257
Xil_ama	Xil_hyb	Xil_sag	Xil_vir	0.3048	0.297895	0.31201	0.3004	0.293985	0.3074	0.3948	0.38609	0.404115	8525
Xil_ama	Xil_hyb	Xil_sag	Xil_vir	0.3031	0.294465	0.31271	0.293	0.28474	0.30162	0.4039	0.39609	0.410905	8321
Xil_ama	Xil_hyb	Xil_sag	Xil_vir	0.3212	0.313095	0.330215	0.2765	0.269495	0.285125	0.4023	0.39322	0.410005	8439
Xil_ama	Xil_hyb	Xil_sag	Xil_vir	0.3149	0.3058	0.324755	0.2946	0.285785	0.302535	0.3905	0.38126	0.40023	8405
Xil_ama	Xil_hyb	Xil_sag	Xil_vir	0.3102	0.302875	0.317915	0.3015	0.295375	0.310545	0.3883	0.379365	0.396305	8429
Xil_ama	Xil_hyb	Xil_sag	Xil_vir	0.3197	0.3103	0.329935	0.2862	0.277665	0.294545	0.3941	0.386575	0.40171	8513
Xil_ama	Xil_hyb	Xil_sag	Xil_vir	0.311	0.30239	0.319015	0.28	0.271	0.287105	0.409	0.400955	0.4159	8374
Xil_ama	Xil_hyb	Xil_sag	Xil_vir	0.3258	0.31684	0.33372	0.3031	0.29509	0.31164	0.3711	0.362295	0.378425	8502
Xil_ama	Xil_hyb	Xil_sag	Xil_vir	0.3218	0.31419	0.330915	0.2838	0.275995	0.291835	0.3944	0.38537	0.402185	8477
Xil_ama	Xil_hyb	Xil_sag	Xil_vir	0.307	0.29685	0.31591	0.3087	0.299795	0.3181	0.3843	0.375575	0.393005	8498
Xil_ama	Xil_hyb	Xil_sag	Xil_vir	0.3088	0.302095	0.31612	0.2912	0.28448	0.29933	0.4	0.390755	0.407715	8440
Xil_ama	Xil_hyb	Xil_sag	Xil_vir	0.3198	0.31136	0.328	0.283	0.275895	0.29061	0.3972	0.38857	0.405045	8487
Xil_ama	Xil_hyb	Xil_sag	Xil_vir	0.3193	0.31168	0.326405	0.2929	0.28458	0.30101	0.3878	0.38059	0.395505	8381
Xil_ama	Xil_hyb	Xil_sag	Xil_vir	0.3138	0.305395	0.32242	0.2954	0.28779	0.303155	0.3909	0.38184	0.40062	8328
Xil_ama	Xil_hyb	Xil_sag	Xil_vir	0.3038	0.296145	0.310905	0.2919	0.28567	0.30004	0.4043	0.39608	0.4129	8502
Xil_ama	Xil_hyb	Xil_sag	Xil_vir	0.3121	0.305365	0.321105	0.2895	0.27996	0.29793	0.3983	0.38989	0.40722	8420
Xil_ama	Xil_hyb	Xil_sag	Xil_vir	0.3178	0.30929	0.325645	0.2902	0.2818	0.29685	0.3919	0.384265	0.400815	8231
Xil_ama	Xil_hyb	Xil_sag	Xil_vir	0.3219	0.315785	0.331185	0.277	0.268895	0.28419	0.4011	0.39164	0.409705	8282
Xil_ama	Xil_hyb	Xil_sag	Xil_vir	0.3121	0.302595	0.320805	0.2932	0.285475	0.3015	0.3947	0.38746	0.403405	8434
Xil_ama	Xil_hyb	Xil_sag	Xil_vir	0.301	0.291295	0.309725	0.2891	0.2821	0.297415	0.4098	0.402555	0.41691	8291
Xil_ama	Xil_hyb	Xil_sag	Xil_vir	0.319	0.311895	0.32693	0.3045	0.295675	0.31183	0.3764	0.36799	0.38395	8360
Xil_ama	Xil_hyb	Xil_sag	Xil_vir	0.3159	0.307485	0.323555	0.2866	0.27959	0.29477	0.3975	0.38709	0.40622	8300
Xil_ama	Xil_hyb	Xil_sag	Xil_vir	0.3135	0.306385	0.323945	0.2937	0.284095	0.30029	0.3928	0.38359	0.401365	8369
Xil_ama	Xil_hyb	Xil_sag	Xil_vir	0.316	0.30788	0.32325	0.3022	0.29389	0.30922	0.3818	0.372265	0.38905	8762
Xil_ama	Xil_hyb	Xil_sag	Xil_vir	0.3126	0.30428	0.32065	0.2858	0.278225	0.293835	0.4016	0.39399	0.40952	8421
Xil_ama	Xil_hyb	Xil_sag	Xil_vir	0.3218	0.312695	0.329155	0.2839	0.276095	0.291345	0.3943	0.384865	0.40301	8468
Xil_ama	Xil_hyb	Xil_sag	Xil_vir	0.3223	0.312775	0.330405	0.2819	0.274795	0.289725	0.3958	0.386255	0.40512	8471
Xil_ama	Xil_hyb	Xil_sag	Xil_vir	0.3163	0.30706	0.32425	0.2918	0.28368	0.300535	0.3919	0.38379	0.40065	8306
Xil_ama	Xil_hyb	Xil_sag	Xil_vir	0.3139	0.30489	0.320215	0.2839	0.277285	0.290905	0.4022	0.39286	0.410505	8543
Xil_ama	Xil_hyb	Xil_sag	Xil_vir	0.3248	0.316735	0.334305	0.2917	0.28348	0.30061	0.3835	0.374595	0.39222	8595
Xil_ama	Xil_hyb	Xil_sag	Xil_vir	0.3141	0.30497	0.3216	0.298	0.289195	0.30761	0.3879	0.379495	0.398325	8402
Xil_ama	Xil_hyb	Xil_sag	Xil_vir	0.3227	0.3152	0.330445	0.2895	0.281695	0.2966	0.3879	0.37958	0.39662	8495
Xil_ama	Xil_hyb	Xil_sag	Xil_vir	0.3227	0.313795	0.3292	0.2949	0.28599	0.304325	0.3825	0.374495	0.390715	8801
Xil_ama	Xil_hyb	Xil_sag	Xil_vir	0.3184	0.31036	0.327925	0.2819	0.27283	0.29163	0.3997	0.38987	0.40701	8508
Xil_ama	Xil_hyb	Xil_sag	Xil_vir	0.3289	0.321595	0.33696	0.3025	0.29488	0.308555	0.3686	0.362085	0.37651	8377
Xil_ama	Xil_hyb	Xil_sag	Xil_vir	0.2853	0.27679	0.29261	0.2878	0.28009	0.29652	0.427	0.419195	0.437705	8375
Xil_ama	Xil_hyb	Xil_sag	Xil_vir	0.318	0.30878	0.325735	0.3085	0.30055	0.318055	0.3734	0.364485	0.38273	8647
Xil_ama	Xil_hyb	Xil_sag	Xil_vir	0.2988	0.28947	0.304205	0.2943	0.287095	0.302805	0.4069	0.398955	0.41801	8283
Xil_ama	Xil_hyb	Xil_sag	Xil_vir	0.3093	0.301295	0.3172	0.2898	0.28087	0.299205	0.4009	0.39049	0.410725	8412
Xil_ama	Xil_hyb	Xil_sag	Xil_vir	0.3211	0.312715	0.329305	0.298	0.29029	0.306425	0.3809	0.373645	0.38912	8836
Xil_ama	Xil_hyb	Xil_sag	Xil_vir	0.3164	0.3091	0.324425	0.3105	0.302845	0.3179	0.3731	0.364075	0.38041	8507
Xil_ama	Xil_hyb	Xil_sag	Xil_vir	0.3014	0.293675	0.31131	0.2825	0.273785	0.291355	0.4161	0.406955	0.42435	8450
Xil_ama	Xil_hyb	Xil_sag	Xil_vir	0.3134	0.30509	0.321405	0.2998	0.290895	0.308705	0.3868	0.37817	0.396825	8386
Xil_ama	Xil_hyb	Xil_sag	Xil_vir	0.291	0.2819	0.29893	0.2922	0.28459	0.29976	0.4169	0.409995	0.42636	8321
Xil_ama	Xil_hyb	Xil_sag	Xil_vir	0.2993	0.29209	0.306	0.2894	0.282365	0.296605	0.4113	0.40248	0.419315	8303
Xil_ama	Xil_hyb	Xil_sag	Xil_vir	0.3278	0.317775	0.337505	0.3043	0.29571	0.313305	0.368	0.35886	0.3772	8762
Xil_ama	Xil_hyb	Xil_sag	Xil_vir	0.2914	0.28368	0.299305	0.2954	0.28689	0.302105	0.4132	0.404195	0.42222	8408
Xil_ama	Xil_hyb	Xil_sag	Xil_vir	0.3094	0.302145	0.31655	0.2826	0.27469	0.289925	0.408	0.399845	0.416105	8464
Xil_ama	Xil_hyb	Xil_sag	Xil_vir	0.2907	0.28298	0.298405	0.295	0.286875	0.30292	0.4143	0.405595	0.424715	8486
Xil_ama	Xil_hyb	Xil_sag	Xil_vir	0.3076	0.29985	0.31522	0.2917	0.284795	0.30012	0.4007	0.392395	0.40904	8501
Xil_ama	Xil_hyb	Xil_sag	Xil_vir	0.3243	0.316095	0.333325	0.2895	0.281595	0.29712	0.3862	0.375995	0.39462	8402
Xil_ama	Xil_hyb	Xil_sag	Xil_vir	0.3155	0.304585	0.322905	0.3369	0.329355	0.34633	0.3476	0.340665	0.356385	8216
Xil_ama	Xil_hyb	Xil_sag	Xil_vir	0.3055	0.29646	0.3133	0.3006	0.2936	0.30851	0.3938	0.38568	0.403005	8552
Xil_ama	Xil_hyb	Xil_sag	Xil_vir	0.311	0.304295	0.31781	0.2836	0.27608	0.290705	0.4054	0.39557	0.41422	8301
Xil_ama	Xil_hyb	Xil_sag	Xil_vir	0.3149	0.305795	0.323865	0.3343	0.327385	0.343205	0.3507	0.341995	0.35953	8357
Xil_ama	Xil_hyb	Xil_sag	Xil_vir	0.3203	0.313895	0.328935	0.2825	0.273285	0.289105	0.3972	0.38955	0.404555	8270
Xil_ama	Xil_hyb	Xil_sag	Xil_vir	0.3255	0.317085	0.33365	0.2771	0.268	0.28394	0.3975	0.391295	0.407115	8720
Xil_ama	Xil_hyb	Xil_sag	Xil_vir	0.3268	0.3191	0.335005	0.2851	0.27704	0.294405	0.3882	0.37988	0.3977	8422
Xil_ama	Xil_hyb	Xil_sag	Xil_vir	0.2957	0.28899	0.304005	0.3008	0.293775	0.30772	0.4034	0.394885	0.41051	8254
Xil_ama	Xil_hyb	Xil_sag	Xil_vir	0.3209	0.311175	0.32943	0.2891	0.279685	0.301235	0.39	0.380595	0.39922	8757
Xil_ama	Xil_hyb	Xil_sag	Xil_vir	0.3123	0.30339	0.32036	0.3021	0.293995	0.30881	0.3855	0.37826	0.392845	8523
Xil_ama	Xil_hyb	Xil_sag	Xil_vir	0.3034	0.29635	0.311905	0.3155	0.306795	0.324605	0.3811	0.372895	0.390305	8194
Xil_ama	Xil_hyb	Xil_sag	Xil_vir	0.2993	0.289795	0.3102	0.2878	0.28039	0.29664	0.4129	0.40546	0.4229	8297
Xil_ama	Xil_hyb	Xil_sag	Xil_vir	0.3125	0.304595	0.320625	0.2873	0.2784	0.295115	0.4002	0.393195	0.410305	8321
Xil_ama	Xil_hyb	Xil_sag	Xil_vir	0.3126	0.30368	0.32096	0.3139	0.30697	0.322325	0.3734	0.36649	0.380835	8620
Xil_ama	Xil_hyb	Xil_sag	Xil_vir	0.3023	0.295185	0.30854	0.3284	0.32259	0.33773	0.3693	0.360495	0.37761	8350
Xil_ama	Xil_hyb	Xil_sag	Xil_vir	0.3212	0.313885	0.329215	0.2701	0.262985	0.27983	0.4088	0.40016	0.41861	8491
Xil_ama	Xil_hyb	Xil_sag	Xil_vir	0.2943	0.287095	0.30081	0.2915	0.283595	0.299435	0.4141	0.406195	0.420905	8263
Xil_ama	Xil_hyb	Xil_sag	Xil_vir	0.3129	0.30596	0.3215	0.2864	0.2785	0.29431	0.4007	0.391765	0.40973	8332
Xil_ama	Xil_hyb	Xil_sag	Xil_vir	0.3192	0.311655	0.328625	0.2845	0.27873	0.2917	0.3963	0.38977	0.403505	8193
Xil_ama	Xil_hyb	Xil_sag	Xil_vir	0.2874	0.27869	0.294335	0.284	0.27526	0.292735	0.4287	0.42079	0.4374	8536
Xil_ama	Xil_hyb	Xil_sag	Xil_vir	0.3211	0.31318	0.32793	0.2977	0.29088	0.30497	0.3812	0.3736	0.390345	8568
Xil_ama	Xil_hyb	Xil_sag	Xil_vir	0.3232	0.3141	0.33096	0.2973	0.28929	0.305305	0.3795	0.372095	0.389015	8484
Xil_ama	Xil_hyb	Xil_sag	Xil_vir	0.3152	0.30622	0.322705	0.2941	0.285035	0.30274	0.3907	0.38306	0.39852	8484
Xil_ama	Xil_hyb	Xil_sag	Xil_vir	0.3199	0.312765	0.328015	0.2952	0.28719	0.300805	0.3849	0.37575	0.3946	8374
Xil_ama	Xil_hyb	Xil_sag	Xil_vir	0.3034	0.295535	0.31111	0.2941	0.28619	0.302	0.4025	0.39449	0.410525	8556
Xil_ama	Xil_hyb	Xil_sag	Xil_vir	0.312	0.30516	0.319635	0.2959	0.28649	0.304505	0.3921	0.382265	0.402215	8378
Xil_ama	Xil_hyb	Xil_sag	Xil_vir	0.3167	0.30948	0.32585	0.2913	0.28344	0.298245	0.392	0.38457	0.401705	8492
Xil_ama	Xil_hyb	Xil_sag	Xil_vir	0.3193	0.310175	0.327225	0.2766	0.26837	0.28421	0.4041	0.397075	0.41461	8606
Xil_ama	Xil_hyb	Xil_sag	Xil_vir	0.3079	0.30165	0.3139	0.3274	0.319765	0.3346	0.3647	0.356535	0.373525	8424
Xil_ama	Xil_hyb	Xil_sag	Xil_vir	0.3264	0.31827	0.33543	0.3083	0.300195	0.31651	0.3653	0.358165	0.37373	8533
Xil_ama	Xil_hyb	Xil_sag	Xil_vir	0.3261	0.317975	0.33576	0.2972	0.288175	0.30482	0.3767	0.36902	0.3848	8845
Xil_ama	Xil_hyb	Xil_sag	Xil_vir	0.3	0.290595	0.308405	0.2952	0.28637	0.3036	0.4048	0.397195	0.4137	8516
Xil_ama	Xil_hyb	Xil_sag	Xil_vir	0.3011	0.292905	0.308205	0.2819	0.27367	0.290015	0.417	0.41007	0.425615	8403
Xil_ama	Xil_hyb	Xil_sag	Xil_vir	0.3158	0.306325	0.324715	0.2878	0.2793	0.296615	0.3964	0.38697	0.407015	8201
Xil_ama	Xil_hyb	Xil_sag	Xil_vir	0.3017	0.295165	0.311005	0.2835	0.276295	0.29364	0.4148	0.40571	0.42241	8505
Xil_ama	Xil_hyb	Xil_sag	Xil_vir	0.3192	0.31029	0.325615	0.298	0.29066	0.3059	0.3828	0.375175	0.39002	8375
Xil_ama	Xil_hyb	Xil_sag	Xil_vir	0.3096	0.301885	0.317145	0.3005	0.293385	0.30804	0.3899	0.38197	0.398145	8340
Xil_ama	Xil_hyb	Xil_sag	Xil_vir	0.3	0.293395	0.308335	0.2744	0.26564	0.28051	0.4256	0.418535	0.433805	8523
Xil_ama	Xil_hyb	Xil_sag	Xil_vir	0.3516	0.34049	0.360205	0.2989	0.29069	0.30787	0.3495	0.341775	0.358205	8471
Xil_ama	Xil_hyb	Xil_sag	Xil_vir	0.3479	0.33996	0.35643	0.293	0.284055	0.30122	0.3591	0.351695	0.367805	8464
Xil_ama	Xil_hyb	Xil_sag	Xil_vir	0.2935	0.28489	0.301555	0.3034	0.2954	0.312105	0.4031	0.39329	0.412415	8353
Xil_ama	Xil_hyb	Xil_sag	Xil_vir	0.3217	0.31279	0.329805	0.295	0.287575	0.301915	0.3833	0.375685	0.391525	8399
Xil_ama	Xil_hyb	Xil_sag	Xil_vir	0.3361	0.32939	0.344805	0.3149	0.30743	0.32516	0.349	0.34106	0.3576	8549
Xil_ama	Xil_hyb	Xil_sag	Xil_xil	0.3003	0.292865	0.307305	0.3199	0.31079	0.325835	0.3798	0.373795	0.389555	8065
Xil_ama	Xil_hyb	Xil_sag	Xil_xil	0.2983	0.289635	0.307805	0.3572	0.348585	0.36571	0.3444	0.33649	0.352215	8219
Xil_ama	Xil_hyb	Xil_sag	Xil_xil	0.2883	0.279285	0.296045	0.3204	0.310475	0.32601	0.3913	0.383195	0.400855	8092
Xil_ama	Xil_hyb	Xil_sag	Xil_xil	0.3021	0.294355	0.31004	0.3179	0.312	0.32662	0.3799	0.370795	0.38706	8212
Xil_ama	Xil_hyb	Xil_sag	Xil_xil	0.2862	0.27785	0.293715	0.3504	0.342295	0.359805	0.3635	0.353675	0.373025	8009
Xil_ama	Xil_hyb	Xil_sag	Xil_xil	0.3045	0.29849	0.31141	0.3743	0.366085	0.381205	0.3211	0.313485	0.326605	8311
Xil_ama	Xil_hyb	Xil_sag	Xil_xil	0.2898	0.28236	0.29761	0.3414	0.333	0.348365	0.3688	0.3606	0.376765	7970
Xil_ama	Xil_hyb	Xil_sag	Xil_xil	0.3008	0.291685	0.31061	0.3663	0.3561	0.37625	0.3329	0.32347	0.34132	8114
Xil_ama	Xil_hyb	Xil_sag	Xil_xil	0.299	0.29025	0.30577	0.3689	0.3595	0.378025	0.3322	0.32527	0.34191	8258
Xil_ama	Xil_hyb	Xil_sag	Xil_xil	0.2915	0.28316	0.29982	0.3875	0.379335	0.39541	0.321	0.31245	0.329905	8368
Xil_ama	Xil_hyb	Xil_sag	Xil_xil	0.2887	0.28087	0.29672	0.3847	0.37727	0.393515	0.3266	0.317575	0.33551	8196
Xil_ama	Xil_hyb	Xil_sag	Xil_xil	0.311	0.30366	0.31961	0.3592	0.35017	0.36753	0.3298	0.31973	0.338235	8000
Xil_ama	Xil_hyb	Xil_sag	Xil_xil	0.2913	0.283995	0.300135	0.3517	0.342795	0.358415	0.357	0.34769	0.365455	8294
Xil_ama	Xil_hyb	Xil_sag	Xil_xil	0.286	0.27799	0.294935	0.3428	0.337365	0.351025	0.3713	0.36235	0.380055	8169
Xil_ama	Xil_hyb	Xil_sag	Xil_xil	0.2966	0.289685	0.30472	0.3625	0.353695	0.37234	0.3409	0.331595	0.34741	8082
Xil_ama	Xil_hyb	Xil_sag	Xil_xil	0.2948	0.28644	0.302255	0.3626	0.35369	0.37121	0.3427	0.3339	0.351215	8084
Xil_ama	Xil_hyb	Xil_sag	Xil_xil	0.2883	0.28057	0.296105	0.3602	0.352355	0.3687	0.3515	0.3424	0.3597	7957
Xil_ama	Xil_hyb	Xil_sag	Xil_xil	0.2945	0.288275	0.30263	0.3727	0.3629	0.38072	0.3328	0.324285	0.34082	8248
Xil_ama	Xil_hyb	Xil_sag	Xil_xil	0.2785	0.26986	0.28551	0.3703	0.362385	0.37971	0.3512	0.343985	0.358715	8087
Xil_ama	Xil_hyb	Xil_sag	Xil_xil	0.3059	0.298475	0.31341	0.3703	0.363425	0.377625	0.3238	0.315075	0.33312	8026
Xil_ama	Xil_hyb	Xil_sag	Xil_xil	0.2819	0.2726	0.289005	0.3883	0.37967	0.397635	0.3298	0.321045	0.338145	8011
Xil_ama	Xil_hyb	Xil_sag	Xil_xil	0.2935	0.285265	0.30243	0.3705	0.361265	0.379865	0.3361	0.32896	0.34543	8216
Xil_ama	Xil_hyb	Xil_sag	Xil_xil	0.2972	0.28887	0.30472	0.3484	0.3395	0.355715	0.3544	0.343995	0.36313	7896
Xil_ama	Xil_hyb	Xil_sag	Xil_xil	0.3046	0.295895	0.31102	0.3646	0.355495	0.372925	0.3308	0.32263	0.33982	8033
Xil_ama	Xil_hyb	Xil_sag	Xil_xil	0.291	0.284355	0.297725	0.3236	0.3162	0.33122	0.3854	0.37637	0.393105	8186
Xil_ama	Xil_hyb	Xil_sag	Xil_xil	0.2997	0.293185	0.307505	0.3527	0.34359	0.35904	0.3476	0.33874	0.35491	7842
Xil_ama	Xil_hyb	Xil_sag	Xil_xil	0.3079	0.3003	0.31374	0.3467	0.336575	0.354115	0.3454	0.33739	0.354145	8044
Xil_ama	Xil_hyb	Xil_sag	Xil_xil	0.285	0.278285	0.293115	0.3706	0.362695	0.379845	0.3444	0.33469	0.35252	8025
Xil_ama	Xil_hyb	Xil_sag	Xil_xil	0.2991	0.290705	0.30701	0.3393	0.330385	0.34713	0.3616	0.354565	0.37184	8084
Xil_ama	Xil_hyb	Xil_sag	Xil_xil	0.2962	0.28657	0.303825	0.3258	0.31864	0.335715	0.3781	0.369785	0.386025	8110
Xil_ama	Xil_hyb	Xil_sag	Xil_xil	0.2832	0.27626	0.291735	0.3722	0.364295	0.38133	0.3446	0.336285	0.35141	8302
Xil_ama	Xil_hyb	Xil_sag	Xil_xil	0.2921	0.283685	0.300025	0.3602	0.351985	0.368635	0.3477	0.33948	0.356975	8018
Xil_ama	Xil_hyb	Xil_sag	Xil_xil	0.2939	0.287285	0.30252	0.3666	0.35785	0.372805	0.3395	0.332695	0.34741	8268
Xil_ama	Xil_hyb	Xil_sag	Xil_xil	0.288	0.281975	0.296915	0.3683	0.35948	0.37813	0.3437	0.334135	0.35111	8162
Xil_ama	Xil_hyb	Xil_sag	Xil_xil	0.2965	0.289275	0.303525	0.3805	0.37349	0.38983	0.323	0.31448	0.33148	7834
Xil_ama	Xil_hyb	Xil_sag	Xil_xil	0.3006	0.292095	0.308805	0.3698	0.36236	0.37771	0.3296	0.32129	0.33672	8331
Xil_ama	Xil_hyb	Xil_sag	Xil_xil	0.2916	0.28496	0.30097	0.3752	0.366995	0.38335	0.3332	0.32453	0.340225	8161
Xil_ama	Xil_hyb	Xil_sag	Xil_xil	0.2986	0.28964	0.306845	0.3359	0.32793	0.345735	0.3654	0.35559	0.37401	8043
Xil_ama	Xil_hyb	Xil_sag	Xil_xil	0.3077	0.301195	0.317405	0.3305	0.321995	0.33851	0.3617	0.3523	0.368025	8023
Xil_ama	Xil_hyb	Xil_sag	Xil_xil	0.2877	0.27918	0.294865	0.3645	0.35678	0.3725	0.3478	0.33827	0.35715	7990
Xil_ama	Xil_hyb	Xil_sag	Xil_xil	0.295	0.28635	0.303305	0.3494	0.340195	0.35661	0.3556	0.34855	0.36561	8136
Xil_ama	Xil_hyb	Xil_sag	Xil_xil	0.2886	0.279755	0.296605	0.375	0.36586	0.383415	0.3364	0.3277	0.34455	8136
Xil_ama	Xil_hyb	Xil_sag	Xil_xil	0.288	0.27867	0.295815	0.3616	0.353995	0.370715	0.3504	0.342165	0.360445	8371
Xil_ama	Xil_hyb	Xil_sag	Xil_xil	0.2865	0.27979	0.294065	0.3709	0.361675	0.37905	0.3426	0.335445	0.351535	8254
Xil_ama	Xil_hyb	Xil_sag	Xil_xil	0.3082	0.299955	0.316225	0.3586	0.350495	0.366725	0.3333	0.324795	0.340315	8417
Xil_ama	Xil_hyb	Xil_sag	Xil_xil	0.2955	0.287485	0.306115	0.3387	0.330275	0.346715	0.3658	0.35768	0.37442	7972
Xil_ama	Xil_hyb	Xil_sag	Xil_xil	0.3028	0.29458	0.310225	0.3428	0.33426	0.35155	0.3544	0.345865	0.36361	8075
Xil_ama	Xil_hyb	Xil_sag	Xil_xil	0.2702	0.26439	0.278105	0.3573	0.35007	0.3647	0.3725	0.365275	0.378505	8075
Xil_ama	Xil_hyb	Xil_sag	Xil_xil	0.2997	0.29238	0.30806	0.3602	0.35128	0.36866	0.3401	0.33019	0.34831	8124
Xil_ama	Xil_hyb	Xil_sag	Xil_xil	0.3008	0.290595	0.310125	0.3489	0.341665	0.357315	0.3503	0.34059	0.35852	8204
Xil_ama	Xil_hyb	Xil_sag	Xil_xil	0.2936	0.28319	0.302005	0.3736	0.363895	0.382305	0.3328	0.323965	0.340735	8123
Xil_ama	Xil_hyb	Xil_sag	Xil_xil	0.287	0.277395	0.2966	0.3727	0.36408	0.38154	0.3403	0.330795	0.349	8255
Xil_ama	Xil_hyb	Xil_sag	Xil_xil	0.2944	0.2851	0.30282	0.319	0.31148	0.327915	0.3866	0.3784	0.39341	8068
Xil_ama	Xil_hyb	Xil_sag	Xil_xil	0.2902	0.28216	0.29981	0.3535	0.34359	0.36102	0.3563	0.347775	0.365005	8036
Xil_ama	Xil_hyb	Xil_sag	Xil_xil	0.2971	0.28759	0.3046	0.3739	0.366175	0.384	0.3289	0.32065	0.33781	8464
Xil_ama	Xil_hyb	Xil_sag	Xil_xil	0.2855	0.27657	0.293	0.3574	0.35207	0.3668	0.3571	0.348055	0.3626	8189
Xil_ama	Xil_hyb	Xil_sag	Xil_xil	0.2921	0.283395	0.30101	0.3299	0.320995	0.34015	0.3779	0.36789	0.386395	8126
Xil_ama	Xil_hyb	Xil_sag	Xil_xil	0.3068	0.29979	0.31451	0.3417	0.33179	0.348325	0.3515	0.34507	0.363015	8270
Xil_ama	Xil_hyb	Xil_sag	Xil_xil	0.3116	0.303585	0.31974	0.3435	0.334195	0.352315	0.3449	0.335585	0.3532	7854
Xil_ama	Xil_hyb	Xil_sag	Xil_xil	0.2999	0.293225	0.30791	0.3552	0.34609	0.364535	0.3449	0.33517	0.35405	8097
Xil_ama	Xil_hyb	Xil_sag	Xil_xil	0.2906	0.28128	0.30001	0.3542	0.345355	0.363925	0.3553	0.34638	0.3644	8180
Xil_ama	Xil_hyb	Xil_sag	Xil_xil	0.2978	0.290255	0.307015	0.3478	0.336195	0.355715	0.3544	0.34579	0.3627	8112
Xil_ama	Xil_hyb	Xil_sag	Xil_xil	0.3007	0.29245	0.308845	0.342	0.33369	0.349215	0.3573	0.349675	0.3654	8187
Xil_ama	Xil_hyb	Xil_sag	Xil_xil	0.2967	0.287785	0.303845	0.3662	0.357485	0.3753	0.3371	0.327685	0.346405	8255
Xil_ama	Xil_hyb	Xil_sag	Xil_xil	0.2961	0.2872	0.305415	0.367	0.35846	0.37692	0.3369	0.32648	0.345715	8130
Xil_ama	Xil_hyb	Xil_sag	Xil_xil	0.2825	0.274575	0.2897	0.3801	0.37209	0.38983	0.3374	0.328875	0.34514	8103
Xil_ama	Xil_hyb	Xil_sag	Xil_xil	0.2859	0.27829	0.291625	0.3865	0.3789	0.39343	0.3276	0.321785	0.33701	8041
Xil_ama	Xil_hyb	Xil_sag	Xil_xil	0.294	0.2861	0.3015	0.3693	0.36078	0.377325	0.3367	0.33067	0.344205	8241
Xil_ama	Xil_hyb	Xil_sag	Xil_xil	0.2904	0.28289	0.297825	0.3739	0.366385	0.3829	0.3357	0.326385	0.344305	8309
Xil_ama	Xil_hyb	Xil_sag	Xil_xil	0.291	0.282565	0.299415	0.349	0.34097	0.35791	0.3599	0.351485	0.36884	8102
Xil_ama	Xil_hyb	Xil_sag	Xil_xil	0.2818	0.27403	0.290445	0.3561	0.347685	0.36471	0.3621	0.35429	0.36844	8123
Xil_ama	Xil_hyb	Xil_sag	Xil_xil	0.2882	0.27969	0.297335	0.3589	0.34949	0.36642	0.3529	0.34404	0.361445	8167
Xil_ama	Xil_hyb	Xil_sag	Xil_xil	0.2919	0.28329	0.300525	0.3541	0.34588	0.36245	0.354	0.345985	0.363115	7983
Xil_ama	Xil_hyb	Xil_sag	Xil_xil	0.3015	0.293685	0.3094	0.3822	0.374195	0.39271	0.3163	0.3061	0.324805	7864
Xil_ama	Xil_hyb	Xil_sag	Xil_xil	0.3052	0.295595	0.314515	0.3492	0.340745	0.356125	0.3456	0.337475	0.355805	8179
Xil_ama	Xil_hyb	Xil_sag	Xil_xil	0.2965	0.28889	0.303325	0.3691	0.361915	0.37793	0.3344	0.32648	0.34132	8111
Xil_ama	Xil_hyb	Xil_sag	Xil_xil	0.2839	0.275575	0.29185	0.3705	0.363655	0.379925	0.3455	0.334195	0.352725	8167
Xil_ama	Xil_hyb	Xil_sag	Xil_xil	0.2999	0.292945	0.30821	0.3203	0.311285	0.32971	0.3798	0.370095	0.38843	8126
Xil_ama	Xil_hyb	Xil_sag	Xil_xil	0.2912	0.282695	0.3	0.3425	0.334985	0.35152	0.3663	0.357285	0.375825	8067
Xil_ama	Xil_hyb	Xil_sag	Xil_xil	0.288	0.278745	0.29652	0.3738	0.364785	0.382945	0.3381	0.328535	0.344635	7926
Xil_ama	Xil_hyb	Xil_sag	Xil_xil	0.294	0.2844	0.302605	0.3684	0.36078	0.37785	0.3377	0.329785	0.3462	8014
Xil_ama	Xil_hyb	Xil_sag	Xil_xil	0.2977	0.29009	0.30561	0.3586	0.3505	0.36583	0.3436	0.33699	0.35275	7953
Xil_ama	Xil_hyb	Xil_sag	Xil_xil	0.2905	0.28357	0.30012	0.3624	0.353895	0.36986	0.3471	0.33849	0.356535	8127
Xil_ama	Xil_hyb	Xil_sag	Xil_xil	0.2861	0.278785	0.295025	0.3649	0.35609	0.372285	0.349	0.34027	0.3585	8098
Xil_ama	Xil_hyb	Xil_sag	Xil_xil	0.2815	0.274465	0.28866	0.359	0.351875	0.367055	0.3594	0.3509	0.368605	8233
Xil_ama	Xil_hyb	Xil_sag	Xil_xil	0.2933	0.28589	0.30052	0.3634	0.35658	0.37092	0.3433	0.336495	0.350505	8071
Xil_ama	Xil_hyb	Xil_sag	Xil_xil	0.296	0.29058	0.304355	0.3544	0.346725	0.363205	0.3496	0.339175	0.355435	8274
Xil_ama	Xil_hyb	Xil_sag	Xil_xil	0.2891	0.280685	0.29594	0.3575	0.34898	0.366905	0.3535	0.34428	0.36151	8071
Xil_ama	Xil_hyb	Xil_sag	Xil_xil	0.2814	0.2727	0.289505	0.353	0.34509	0.361215	0.3656	0.35727	0.374205	8094
Xil_ama	Xil_hyb	Xil_sag	Xil_xil	0.3038	0.296245	0.312825	0.3582	0.35059	0.365855	0.338	0.32909	0.346545	8272
Xil_ama	Xil_hyb	Xil_sag	Xil_xil	0.3033	0.296085	0.311195	0.3469	0.339375	0.354905	0.3499	0.34058	0.35685	8023
Xil_ama	Xil_hyb	Xil_sag	Xil_xil	0.2853	0.27879	0.293015	0.3579	0.352255	0.368835	0.3567	0.346135	0.36282	8208
Xil_ama	Xil_hyb	Xil_sag	Xil_xil	0.2896	0.281095	0.29621	0.3719	0.362495	0.380405	0.3385	0.331785	0.346225	8002
Xil_ama	Xil_hyb	Xil_sag	Xil_xil	0.2986	0.28948	0.306105	0.3672	0.358375	0.376545	0.3342	0.32443	0.343835	8061
Xil_ama	Xil_hyb	Xil_sag	Xil_xil	0.2915	0.2829	0.298605	0.3715	0.3631	0.378885	0.337	0.32857	0.34682	8231
Xil_ama	Xil_hyb	Xil_sag	Xil_xil	0.2888	0.2799	0.297305	0.3666	0.35856	0.37564	0.3446	0.33695	0.35193	8328
Xil_ama	Xil_hyb	Xil_sag	Xil_xil	0.2915	0.28429	0.29841	0.3271	0.320165	0.336235	0.3814	0.371095	0.389875	8270
Xil_ama	Xil_hyb	Xil_sag	Xil_xil	0.2996	0.290345	0.30594	0.3517	0.344	0.36144	0.3487	0.340475	0.357335	8058
Xil_ama	Xil_hyb	Xil_sag	Xil_xil	0.2999	0.29248	0.307085	0.374	0.36638	0.382405	0.3261	0.315795	0.33211	7949
Xil_ama	Xil_hyb	Xil_sag	Xil_xil	0.275	0.26796	0.2836	0.3546	0.346695	0.36431	0.3704	0.36169	0.37913	8008
Xil_ama	Xil_hyb	Xil_vir	Xil_xil	0.2965	0.288995	0.304005	0.4131	0.40436	0.42041	0.2903	0.28308	0.30081	8445
Xil_ama	Xil_hyb	Xil_vir	Xil_xil	0.3142	0.30599	0.3216	0.3828	0.373595	0.3918	0.303	0.295435	0.31021	8462
Xil_ama	Xil_hyb	Xil_vir	Xil_xil	0.29	0.28339	0.29971	0.4081	0.396695	0.41521	0.3019	0.29389	0.311405	8272
Xil_ama	Xil_hyb	Xil_vir	Xil_xil	0.2848	0.27708	0.29105	0.4008	0.39185	0.408545	0.3145	0.30667	0.321725	8516
Xil_ama	Xil_hyb	Xil_vir	Xil_xil	0.2917	0.283495	0.301305	0.415	0.40717	0.423705	0.2934	0.2845	0.30113	8822
Xil_ama	Xil_hyb	Xil_vir	Xil_xil	0.2696	0.261075	0.277315	0.4386	0.428885	0.448965	0.2918	0.283685	0.30032	8322
Xil_ama	Xil_hyb	Xil_vir	Xil_xil	0.2851	0.27714	0.292035	0.4206	0.414175	0.427955	0.2944	0.288095	0.302105	8836
Xil_ama	Xil_hyb	Xil_vir	Xil_xil	0.2772	0.26997	0.282805	0.4213	0.411465	0.430955	0.3015	0.29204	0.31045	8312
Xil_ama	Xil_hyb	Xil_vir	Xil_xil	0.2871	0.279165	0.296905	0.4243	0.416165	0.432715	0.2885	0.280295	0.29613	8550
Xil_ama	Xil_hyb	Xil_vir	Xil_xil	0.2732	0.266075	0.280615	0.4274	0.42018	0.43431	0.2995	0.29185	0.30664	8482
Xil_ama	Xil_hyb	Xil_vir	Xil_xil	0.2884	0.281845	0.2959	0.403	0.394565	0.41146	0.3086	0.300695	0.316725	8422
Xil_ama	Xil_hyb	Xil_vir	Xil_xil	0.269	0.26197	0.279735	0.4164	0.408275	0.425735	0.3146	0.30539	0.32113	8283
Xil_ama	Xil_hyb	Xil_vir	Xil_xil	0.2829	0.27362	0.289905	0.4081	0.40137	0.417515	0.309	0.301365	0.316515	8463
Xil_ama	Xil_hyb	Xil_vir	Xil_xil	0.279	0.270845	0.286565	0.427	0.418475	0.43592	0.294	0.286285	0.302345	8293
Xil_ama	Xil_hyb	Xil_vir	Xil_xil	0.2874	0.278685	0.295115	0.4186	0.409275	0.43113	0.2939	0.2849	0.30232	8485
Xil_ama	Xil_hyb	Xil_vir	Xil_xil	0.2846	0.27694	0.29293	0.3961	0.38707	0.40392	0.3194	0.31146	0.32881	8423
Xil_ama	Xil_hyb	Xil_vir	Xil_xil	0.291	0.283095	0.30016	0.4119	0.403295	0.420905	0.2971	0.28804	0.304215	8340
Xil_ama	Xil_hyb	Xil_vir	Xil_xil	0.3158	0.30749	0.321505	0.3685	0.360565	0.3756	0.3157	0.30738	0.324335	8134
Xil_ama	Xil_hyb	Xil_vir	Xil_xil	0.275	0.26836	0.284805	0.4431	0.43315	0.450245	0.2819	0.27435	0.290105	8390
Xil_ama	Xil_hyb	Xil_vir	Xil_xil	0.2946	0.286595	0.30281	0.417	0.41041	0.42661	0.2884	0.280875	0.29472	8501
Xil_ama	Xil_hyb	Xil_vir	Xil_xil	0.3004	0.29338	0.30792	0.4072	0.400095	0.415315	0.2924	0.282675	0.2988	8323
Xil_ama	Xil_hyb	Xil_vir	Xil_xil	0.2919	0.28539	0.301545	0.3951	0.3868	0.402945	0.3129	0.304285	0.319615	8197
Xil_ama	Xil_hyb	Xil_vir	Xil_xil	0.2857	0.27723	0.293105	0.4203	0.411265	0.430605	0.294	0.287295	0.30187	8579
Xil_ama	Xil_hyb	Xil_vir	Xil_xil	0.2853	0.277095	0.29212	0.3982	0.391045	0.40753	0.3165	0.308085	0.322325	8443
Xil_ama	Xil_hyb	Xil_vir	Xil_xil	0.2935	0.285355	0.301725	0.3871	0.37756	0.39542	0.3194	0.312695	0.328105	8852
Xil_ama	Xil_hyb	Xil_vir	Xil_xil	0.3118	0.302495	0.3212	0.3687	0.360275	0.3786	0.3196	0.309795	0.327925	8186
Xil_ama	Xil_hyb	Xil_vir	Xil_xil	0.3083	0.300885	0.31821	0.3775	0.36897	0.385635	0.3141	0.307195	0.321505	8643
Xil_ama	Xil_hyb	Xil_vir	Xil_xil	0.2873	0.2792	0.29652	0.4062	0.39636	0.414435	0.3065	0.298495	0.314705	8422
Xil_ama	Xil_hyb	Xil_vir	Xil_xil	0.2958	0.28829	0.305105	0.4248	0.41507	0.43323	0.2794	0.27059	0.28641	8422
Xil_ama	Xil_hyb	Xil_vir	Xil_xil	0.2758	0.267995	0.284605	0.4169	0.407695	0.424945	0.3073	0.298575	0.315705	8437
Xil_ama	Xil_hyb	Xil_vir	Xil_xil	0.2887	0.279515	0.297525	0.3944	0.38606	0.402625	0.3169	0.307885	0.32575	8365
Xil_ama	Xil_hyb	Xil_vir	Xil_xil	0.2801	0.272785	0.288505	0.4142	0.40593	0.42173	0.3057	0.29649	0.31351	8348
Xil_ama	Xil_hyb	Xil_vir	Xil_xil	0.2827	0.27439	0.289955	0.4322	0.424875	0.441215	0.2851	0.276535	0.291765	8762
Xil_ama	Xil_hyb	Xil_vir	Xil_xil	0.2855	0.2777	0.2955	0.4226	0.413575	0.43	0.2919	0.2829	0.298815	8510
Xil_ama	Xil_hyb	Xil_vir	Xil_xil	0.2661	0.259595	0.27434	0.4518	0.443065	0.45882	0.2821	0.275685	0.2888	8452
Xil_ama	Xil_hyb	Xil_vir	Xil_xil	0.3046	0.29746	0.313235	0.3824	0.37398	0.391415	0.313	0.30397	0.32081	8594
Xil_ama	Xil_hyb	Xil_vir	Xil_xil	0.3027	0.29418	0.31122	0.3918	0.383475	0.401	0.3055	0.298175	0.31321	8428
Xil_ama	Xil_hyb	Xil_vir	Xil_xil	0.2766	0.26888	0.283715	0.4142	0.40564	0.42132	0.3092	0.302985	0.317605	8254
Xil_ama	Xil_hyb	Xil_vir	Xil_xil	0.2723	0.264295	0.27984	0.4275	0.417465	0.43651	0.3002	0.29297	0.308915	8267
Xil_ama	Xil_hyb	Xil_vir	Xil_xil	0.2902	0.2832	0.29732	0.394	0.384495	0.40281	0.3159	0.30887	0.325215	8437
Xil_ama	Xil_hyb	Xil_vir	Xil_xil	0.2859	0.278695	0.295325	0.392	0.38629	0.402115	0.3221	0.3137	0.32761	8513
Xil_ama	Xil_hyb	Xil_vir	Xil_xil	0.277	0.26868	0.28482	0.4226	0.41276	0.432605	0.3004	0.29396	0.30883	8268
Xil_ama	Xil_hyb	Xil_vir	Xil_xil	0.2704	0.262985	0.27806	0.4453	0.43827	0.45363	0.2843	0.275795	0.292025	8580
Xil_ama	Xil_hyb	Xil_vir	Xil_xil	0.2942	0.285955	0.30372	0.411	0.402495	0.4203	0.2948	0.286585	0.302835	8304
Xil_ama	Xil_hyb	Xil_vir	Xil_xil	0.2926	0.285245	0.3014	0.4035	0.394395	0.414715	0.304	0.295985	0.3102	8452
Xil_ama	Xil_hyb	Xil_vir	Xil_xil	0.2769	0.26919	0.286705	0.4235	0.414095	0.43334	0.2996	0.290585	0.30921	8645
Xil_ama	Xil_hyb	Xil_vir	Xil_xil	0.273	0.26537	0.28203	0.4306	0.421685	0.43992	0.2964	0.28719	0.3033	8509
Xil_ama	Xil_hyb	Xil_vir	Xil_xil	0.285	0.27499	0.292805	0.4179	0.407075	0.426505	0.2971	0.28875	0.30436	8206
Xil_ama	Xil_hyb	Xil_vir	Xil_xil	0.2888	0.280495	0.297905	0.4074	0.39969	0.41481	0.3039	0.295475	0.311955	8329
Xil_ama	Xil_hyb	Xil_vir	Xil_xil	0.2999	0.292485	0.306325	0.4187	0.409095	0.42787	0.2815	0.27507	0.29102	8257
Xil_ama	Xil_hyb	Xil_vir	Xil_xil	0.2875	0.28028	0.29451	0.4362	0.426185	0.445105	0.2763	0.26872	0.28353	8545
Xil_ama	Xil_hyb	Xil_vir	Xil_xil	0.2919	0.283845	0.2997	0.3768	0.36817	0.38332	0.3312	0.322085	0.33904	8505
Xil_ama	Xil_hyb	Xil_vir	Xil_xil	0.2932	0.285175	0.3023	0.3921	0.38309	0.402075	0.3148	0.306	0.323415	8047
Xil_ama	Xil_hyb	Xil_vir	Xil_xil	0.2829	0.27409	0.290615	0.4159	0.40589	0.42422	0.3012	0.29376	0.309515	8334
Xil_ama	Xil_hyb	Xil_vir	Xil_xil	0.3113	0.30549	0.319665	0.3823	0.374695	0.391625	0.3064	0.29724	0.314855	8483
Xil_ama	Xil_hyb	Xil_vir	Xil_xil	0.2871	0.28056	0.295625	0.4172	0.407765	0.425315	0.2957	0.28968	0.30451	8434
Xil_ama	Xil_hyb	Xil_vir	Xil_xil	0.278	0.269495	0.287125	0.4208	0.413355	0.4292	0.3012	0.29439	0.307905	8442
Xil_ama	Xil_hyb	Xil_vir	Xil_xil	0.2817	0.272375	0.289135	0.409	0.400495	0.41825	0.3093	0.30239	0.31702	8212
Xil_ama	Xil_hyb	Xil_vir	Xil_xil	0.2932	0.286095	0.301245	0.4022	0.39189	0.4098	0.3046	0.29518	0.315015	8555
Xil_ama	Xil_hyb	Xil_vir	Xil_xil	0.2779	0.26884	0.28751	0.4319	0.421975	0.440625	0.2902	0.28139	0.30021	8374
Xil_ama	Xil_hyb	Xil_vir	Xil_xil	0.2945	0.28777	0.302605	0.4061	0.398805	0.41497	0.2994	0.291165	0.30782	8544
Xil_ama	Xil_hyb	Xil_vir	Xil_xil	0.2806	0.273265	0.288705	0.4037	0.393835	0.410915	0.3157	0.307685	0.322815	8435
Xil_ama	Xil_hyb	Xil_vir	Xil_xil	0.2816	0.27389	0.28852	0.4106	0.402675	0.42031	0.3078	0.297995	0.316	8420
Xil_ama	Xil_hyb	Xil_vir	Xil_xil	0.2816	0.27359	0.290505	0.415	0.40816	0.424925	0.3034	0.294165	0.31011	8405
Xil_ama	Xil_hyb	Xil_vir	Xil_xil	0.2874	0.27887	0.29439	0.404	0.39538	0.412705	0.3086	0.3006	0.31702	8431
Xil_ama	Xil_hyb	Xil_vir	Xil_xil	0.2918	0.28468	0.29753	0.4167	0.408295	0.42562	0.2915	0.283595	0.298805	8956
Xil_ama	Xil_hyb	Xil_vir	Xil_xil	0.2793	0.27058	0.28612	0.4044	0.397095	0.41252	0.3163	0.307995	0.32503	8467
Xil_ama	Xil_hyb	Xil_vir	Xil_xil	0.2879	0.28196	0.29601	0.4125	0.402775	0.41972	0.2996	0.29209	0.30759	8639
Xil_ama	Xil_hyb	Xil_vir	Xil_xil	0.2917	0.284595	0.301025	0.4029	0.39487	0.41126	0.3054	0.2967	0.313425	8283
Xil_ama	Xil_hyb	Xil_vir	Xil_xil	0.2898	0.283085	0.29832	0.391	0.38189	0.39854	0.3192	0.31027	0.32843	8448
Xil_ama	Xil_hyb	Xil_vir	Xil_xil	0.2789	0.271985	0.288045	0.4242	0.416865	0.432905	0.2969	0.288975	0.30571	8261
Xil_ama	Xil_hyb	Xil_vir	Xil_xil	0.2828	0.27509	0.291425	0.4336	0.42507	0.44382	0.2836	0.275865	0.289805	8150
Xil_ama	Xil_hyb	Xil_vir	Xil_xil	0.2808	0.27236	0.28792	0.4165	0.406775	0.425025	0.3027	0.293185	0.311925	8394
Xil_ama	Xil_hyb	Xil_vir	Xil_xil	0.2802	0.271085	0.28652	0.4204	0.413195	0.430455	0.2994	0.29066	0.3069	8456
Xil_ama	Xil_hyb	Xil_vir	Xil_xil	0.2915	0.2839	0.298615	0.4194	0.41199	0.4303	0.2891	0.280955	0.296565	8447
Xil_ama	Xil_hyb	Xil_vir	Xil_xil	0.2842	0.277195	0.29163	0.4235	0.41567	0.43411	0.2923	0.28447	0.299115	8440
Xil_ama	Xil_hyb	Xil_vir	Xil_xil	0.2781	0.26954	0.2859	0.4191	0.4121	0.427405	0.3028	0.2956	0.3115	8408
Xil_ama	Xil_hyb	Xil_vir	Xil_xil	0.2905	0.283135	0.298335	0.4205	0.411495	0.429325	0.289	0.280895	0.296245	8325
Xil_ama	Xil_hyb	Xil_vir	Xil_xil	0.2866	0.28054	0.29341	0.4163	0.40777	0.42441	0.2971	0.288385	0.30474	8518
Xil_ama	Xil_hyb	Xil_vir	Xil_xil	0.2913	0.282495	0.299905	0.4093	0.398565	0.417105	0.2994	0.29205	0.309505	8297
Xil_ama	Xil_hyb	Xil_vir	Xil_xil	0.2895	0.280185	0.29804	0.4238	0.415495	0.431665	0.2868	0.278025	0.294215	8623
Xil_ama	Xil_hyb	Xil_vir	Xil_xil	0.3023	0.293895	0.311515	0.4045	0.398	0.410615	0.2932	0.286635	0.3004	8479
Xil_ama	Xil_hyb	Xil_vir	Xil_xil	0.2878	0.279755	0.29677	0.4135	0.404995	0.4215	0.2987	0.291185	0.30742	8411
Xil_ama	Xil_hyb	Xil_vir	Xil_xil	0.2882	0.279855	0.2974	0.4184	0.41076	0.426745	0.2934	0.284385	0.302725	8467
Xil_ama	Xil_hyb	Xil_vir	Xil_xil	0.2859	0.27948	0.29461	0.3999	0.39168	0.40837	0.3142	0.307385	0.320535	8545
Xil_ama	Xil_hyb	Xil_vir	Xil_xil	0.2947	0.28669	0.303505	0.4195	0.41158	0.428205	0.2858	0.277185	0.29246	8524
Xil_ama	Xil_hyb	Xil_vir	Xil_xil	0.2764	0.267895	0.28184	0.4239	0.4164	0.433505	0.2997	0.292695	0.308815	8431
Xil_ama	Xil_hyb	Xil_vir	Xil_xil	0.2711	0.264785	0.280305	0.4287	0.419455	0.437315	0.3002	0.29148	0.30753	8354
Xil_ama	Xil_hyb	Xil_vir	Xil_xil	0.2879	0.27819	0.2966	0.3972	0.38957	0.40524	0.3149	0.304915	0.32433	8221
Xil_ama	Xil_hyb	Xil_vir	Xil_xil	0.2744	0.2666	0.28333	0.4347	0.42479	0.444365	0.2909	0.283295	0.29693	8505
Xil_ama	Xil_hyb	Xil_vir	Xil_xil	0.3072	0.297295	0.315055	0.4093	0.40089	0.417935	0.2835	0.277025	0.292715	8429
Xil_ama	Xil_hyb	Xil_vir	Xil_xil	0.2861	0.278695	0.2945	0.4159	0.406285	0.42553	0.298	0.290975	0.306625	8476
Xil_ama	Xil_hyb	Xil_vir	Xil_xil	0.2833	0.275595	0.28961	0.4151	0.406995	0.424335	0.3017	0.292595	0.309715	8367
Xil_ama	Xil_hyb	Xil_vir	Xil_xil	0.2673	0.25828	0.274805	0.4377	0.42877	0.446605	0.295	0.28687	0.302825	8305
Xil_ama	Xil_hyb	Xil_vir	Xil_xil	0.2836	0.27537	0.29221	0.4078	0.3986	0.41561	0.3086	0.300985	0.3162	8332
Xil_ama	Xil_hyb	Xil_vir	Xil_xil	0.3015	0.29288	0.309705	0.3805	0.37207	0.389005	0.318	0.310885	0.324605	8239
Xil_ama	Xil_hyb	Xil_vir	Xil_xil	0.2704	0.26197	0.27791	0.4291	0.421295	0.438605	0.3004	0.292335	0.308355	8142
Xil_ama	Xil_hyb	Xil_vir	Xil_xil	0.311	0.302375	0.319035	0.3648	0.35686	0.37436	0.3242	0.315145	0.331345	8309
Xil_ama	Xil_hyb	Xil_vir	Xil_xil	0.2854	0.277495	0.2956	0.4341	0.42537	0.441455	0.2805	0.27268	0.28845	8538
Xil_ama	Xil_hyb	Xil_vir	Xil_xil	0.2809	0.27167	0.2884	0.4333	0.426525	0.441025	0.2857	0.27867	0.294575	8735
Xil_ama	Xil_sag	Xil_vir	Xil_xil	0.2938	0.28588	0.30203	0.3697	0.36196	0.378145	0.3364	0.327785	0.345115	8498
Xil_ama	Xil_sag	Xil_vir	Xil_xil	0.2969	0.289	0.30441	0.3747	0.365675	0.3827	0.3285	0.31887	0.33784	8317
Xil_ama	Xil_sag	Xil_vir	Xil_xil	0.3062	0.29844	0.31344	0.3404	0.33399	0.34906	0.3533	0.34735	0.360315	8281
Xil_ama	Xil_sag	Xil_vir	Xil_xil	0.3	0.291255	0.30601	0.3746	0.36719	0.38362	0.3254	0.317085	0.33293	8593
Xil_ama	Xil_sag	Xil_vir	Xil_xil	0.305	0.29767	0.313415	0.3636	0.3544	0.3709	0.3314	0.323	0.33902	8334
Xil_ama	Xil_sag	Xil_vir	Xil_xil	0.2944	0.285295	0.30011	0.3632	0.357385	0.37251	0.3424	0.334395	0.35061	8349
Xil_ama	Xil_sag	Xil_vir	Xil_xil	0.29	0.2829	0.2985	0.3657	0.358775	0.373225	0.3443	0.33629	0.35201	8501
Xil_ama	Xil_sag	Xil_vir	Xil_xil	0.3239	0.31709	0.332765	0.3443	0.335965	0.3521	0.3318	0.3232	0.34096	8415
Xil_ama	Xil_sag	Xil_vir	Xil_xil	0.3043	0.296585	0.31332	0.3517	0.343925	0.36283	0.344	0.334545	0.35141	8447
Xil_ama	Xil_sag	Xil_vir	Xil_xil	0.3015	0.295985	0.3086	0.3818	0.37418	0.38923	0.3167	0.308595	0.323525	8626
Xil_ama	Xil_sag	Xil_vir	Xil_xil	0.2989	0.29249	0.305975	0.3723	0.364295	0.3804	0.3289	0.32279	0.336815	8706
Xil_ama	Xil_sag	Xil_vir	Xil_xil	0.2948	0.286565	0.3056	0.375	0.36338	0.3829	0.3302	0.3223	0.338205	8416
Xil_ama	Xil_sag	Xil_vir	Xil_xil	0.303	0.29368	0.31111	0.3635	0.35375	0.372655	0.3334	0.325545	0.34151	8332
Xil_ama	Xil_sag	Xil_vir	Xil_xil	0.3098	0.301385	0.318025	0.3554	0.34556	0.364415	0.3348	0.326295	0.34212	8566
Xil_ama	Xil_sag	Xil_vir	Xil_xil	0.3025	0.29317	0.3106	0.3613	0.352875	0.371345	0.3362	0.327685	0.34482	8530
Xil_ama	Xil_sag	Xil_vir	Xil_xil	0.2957	0.28679	0.304125	0.3734	0.365555	0.38324	0.3309	0.3225	0.338415	8670
Xil_ama	Xil_sag	Xil_vir	Xil_xil	0.2946	0.28719	0.30271	0.3689	0.361895	0.37692	0.3366	0.330185	0.34274	8569
Xil_ama	Xil_sag	Xil_vir	Xil_xil	0.3104	0.30258	0.320705	0.3681	0.3584	0.37743	0.3215	0.31229	0.329015	8579
Xil_ama	Xil_sag	Xil_vir	Xil_xil	0.309	0.30048	0.316205	0.3398	0.331695	0.348345	0.3512	0.343065	0.359855	8790
Xil_ama	Xil_sag	Xil_vir	Xil_xil	0.296	0.288375	0.304145	0.3627	0.35439	0.371055	0.3413	0.33378	0.35041	8376
Xil_ama	Xil_sag	Xil_vir	Xil_xil	0.3081	0.299545	0.316305	0.3626	0.35459	0.372025	0.3294	0.32179	0.33716	8459
Xil_ama	Xil_sag	Xil_vir	Xil_xil	0.3015	0.293675	0.30822	0.3536	0.346175	0.361295	0.3448	0.33692	0.352115	8424
Xil_ama	Xil_sag	Xil_vir	Xil_xil	0.2977	0.29138	0.308805	0.368	0.35889	0.376265	0.3344	0.3253	0.340855	8506
Xil_ama	Xil_sag	Xil_vir	Xil_xil	0.318	0.31079	0.3256	0.3488	0.34094	0.356535	0.3332	0.32485	0.340705	8572
Xil_ama	Xil_sag	Xil_vir	Xil_xil	0.2959	0.2869	0.30392	0.3716	0.362895	0.380205	0.3325	0.32398	0.339015	8452
Xil_ama	Xil_sag	Xil_vir	Xil_xil	0.2972	0.290065	0.30401	0.362	0.353765	0.370405	0.3408	0.33084	0.3497	8448
Xil_ama	Xil_sag	Xil_vir	Xil_xil	0.298	0.290895	0.306545	0.3604	0.35288	0.3691	0.3416	0.332875	0.350315	8795
Xil_ama	Xil_sag	Xil_vir	Xil_xil	0.2889	0.279895	0.29783	0.3886	0.378065	0.3978	0.3226	0.315875	0.33022	8395
Xil_ama	Xil_sag	Xil_vir	Xil_xil	0.307	0.300095	0.31321	0.3757	0.369795	0.38411	0.3173	0.309675	0.324005	8456
Xil_ama	Xil_sag	Xil_vir	Xil_xil	0.3043	0.29637	0.311305	0.3701	0.362585	0.37722	0.3256	0.318675	0.3327	8544
Xil_ama	Xil_sag	Xil_vir	Xil_xil	0.3069	0.30019	0.314015	0.3662	0.35623	0.374925	0.3269	0.319165	0.334655	8517
Xil_ama	Xil_sag	Xil_vir	Xil_xil	0.2873	0.278995	0.29452	0.3569	0.35095	0.365615	0.3558	0.347195	0.362805	8607
Xil_ama	Xil_sag	Xil_vir	Xil_xil	0.3077	0.301695	0.315005	0.3237	0.3159	0.33082	0.3686	0.36089	0.376435	8663
Xil_ama	Xil_sag	Xil_vir	Xil_xil	0.3	0.292845	0.30921	0.3656	0.356855	0.3743	0.3344	0.32619	0.34242	8334
Xil_ama	Xil_sag	Xil_vir	Xil_xil	0.3297	0.31888	0.336705	0.3494	0.340295	0.357025	0.3209	0.3143	0.330105	8389
Xil_ama	Xil_sag	Xil_vir	Xil_xil	0.2991	0.289995	0.30507	0.3947	0.387995	0.40342	0.3062	0.298975	0.314205	8586
Xil_ama	Xil_sag	Xil_vir	Xil_xil	0.2962	0.288495	0.303845	0.3602	0.353175	0.368015	0.3436	0.33559	0.351605	8507
Xil_ama	Xil_sag	Xil_vir	Xil_xil	0.2997	0.293545	0.308505	0.3602	0.351395	0.366465	0.3402	0.33105	0.348405	8646
Xil_ama	Xil_sag	Xil_vir	Xil_xil	0.3016	0.293695	0.31044	0.3589	0.349895	0.36691	0.3395	0.33057	0.346725	8584
Xil_ama	Xil_sag	Xil_vir	Xil_xil	0.3108	0.301395	0.317725	0.3582	0.348435	0.36791	0.3311	0.32376	0.34008	8415
Xil_ama	Xil_sag	Xil_vir	Xil_xil	0.3075	0.30074	0.31704	0.3366	0.32708	0.34611	0.356	0.34713	0.3632	8616
Xil_ama	Xil_sag	Xil_vir	Xil_xil	0.3035	0.295295	0.308845	0.363	0.354395	0.370025	0.3336	0.32589	0.34263	8739
Xil_ama	Xil_sag	Xil_vir	Xil_xil	0.311	0.30468	0.32021	0.3636	0.3542	0.370905	0.3254	0.31679	0.333525	8498
Xil_ama	Xil_sag	Xil_vir	Xil_xil	0.2908	0.280885	0.301205	0.3785	0.3685	0.38713	0.3307	0.32254	0.340525	8376
Xil_ama	Xil_sag	Xil_vir	Xil_xil	0.3074	0.300695	0.31672	0.3571	0.34849	0.36634	0.3355	0.326625	0.341935	8376
Xil_ama	Xil_sag	Xil_vir	Xil_xil	0.3035	0.295585	0.31051	0.3616	0.353465	0.3703	0.3349	0.32859	0.34272	8666
Xil_ama	Xil_sag	Xil_vir	Xil_xil	0.2914	0.283765	0.299415	0.367	0.358295	0.37459	0.3416	0.334885	0.3499	8319
Xil_ama	Xil_sag	Xil_vir	Xil_xil	0.321	0.312125	0.32981	0.35	0.34259	0.35802	0.3289	0.32017	0.33663	8488
Xil_ama	Xil_sag	Xil_vir	Xil_xil	0.2944	0.286085	0.30388	0.3714	0.362395	0.38095	0.3341	0.32529	0.34132	8389
Xil_ama	Xil_sag	Xil_vir	Xil_xil	0.3089	0.3006	0.31743	0.3635	0.356895	0.372005	0.3276	0.320865	0.336415	8426
Xil_ama	Xil_sag	Xil_vir	Xil_xil	0.3069	0.29947	0.31431	0.3651	0.357095	0.375105	0.328	0.32028	0.336665	8616
Xil_ama	Xil_sag	Xil_vir	Xil_xil	0.3034	0.294695	0.31372	0.3624	0.354195	0.36944	0.3342	0.327	0.34132	8378
Xil_ama	Xil_sag	Xil_vir	Xil_xil	0.3014	0.29258	0.309255	0.3633	0.354	0.3713	0.3354	0.329105	0.34601	8641
Xil_ama	Xil_sag	Xil_vir	Xil_xil	0.3077	0.29999	0.31426	0.3633	0.35266	0.3713	0.3289	0.3224	0.33801	8452
Xil_ama	Xil_sag	Xil_vir	Xil_xil	0.3026	0.293185	0.31151	0.3649	0.35739	0.374115	0.3325	0.324595	0.340715	8424
Xil_ama	Xil_sag	Xil_vir	Xil_xil	0.2986	0.289795	0.3082	0.3639	0.354065	0.371745	0.3376	0.329435	0.34506	8407
Xil_ama	Xil_sag	Xil_vir	Xil_xil	0.3061	0.29738	0.31512	0.3552	0.347795	0.36404	0.3387	0.331295	0.34802	8457
Xil_ama	Xil_sag	Xil_vir	Xil_xil	0.2794	0.27027	0.28648	0.3832	0.373565	0.39263	0.3374	0.329555	0.34353	8426
Xil_ama	Xil_sag	Xil_vir	Xil_xil	0.3209	0.312425	0.32844	0.365	0.357285	0.37262	0.314	0.306795	0.322905	8397
Xil_ama	Xil_sag	Xil_vir	Xil_xil	0.2862	0.27743	0.295355	0.3903	0.37998	0.39761	0.3235	0.3175	0.335325	8420
Xil_ama	Xil_sag	Xil_vir	Xil_xil	0.2881	0.2792	0.29671	0.3625	0.35369	0.372775	0.3494	0.3406	0.356935	8444
Xil_ama	Xil_sag	Xil_vir	Xil_xil	0.2998	0.291285	0.30701	0.3635	0.35547	0.37042	0.3368	0.33068	0.344405	8430
Xil_ama	Xil_sag	Xil_vir	Xil_xil	0.3015	0.294595	0.3105	0.3771	0.36925	0.38422	0.3214	0.312765	0.33091	8255
Xil_ama	Xil_sag	Xil_vir	Xil_xil	0.2881	0.27937	0.296705	0.3664	0.359075	0.376815	0.3455	0.33515	0.355235	8459
Xil_ama	Xil_sag	Xil_vir	Xil_xil	0.2948	0.28777	0.304025	0.3613	0.352565	0.370725	0.3439	0.334695	0.35292	8422
Xil_ama	Xil_sag	Xil_vir	Xil_xil	0.3259	0.31689	0.33521	0.3453	0.336885	0.354215	0.3288	0.319975	0.33691	8570
Xil_ama	Xil_sag	Xil_vir	Xil_xil	0.298	0.289655	0.304945	0.3618	0.35499	0.369045	0.3402	0.334395	0.347535	8533
Xil_ama	Xil_sag	Xil_vir	Xil_xil	0.2852	0.277395	0.292905	0.383	0.3731	0.392015	0.3318	0.32368	0.339215	8422
Xil_ama	Xil_sag	Xil_vir	Xil_xil	0.3056	0.295995	0.31291	0.3594	0.35157	0.367935	0.3351	0.327285	0.34291	8309
Xil_ama	Xil_sag	Xil_vir	Xil_xil	0.3044	0.29736	0.312625	0.3611	0.35391	0.369115	0.3346	0.32418	0.34341	8605
Xil_ama	Xil_sag	Xil_vir	Xil_xil	0.3033	0.296795	0.31201	0.3417	0.331765	0.34851	0.355	0.347995	0.362975	8774
Xil_ama	Xil_sag	Xil_vir	Xil_xil	0.3097	0.30067	0.31951	0.3521	0.34238	0.35902	0.3382	0.33207	0.34682	8317
Xil_ama	Xil_sag	Xil_vir	Xil_xil	0.321	0.31208	0.327755	0.3622	0.35419	0.37021	0.3168	0.3094	0.328325	8428
Xil_ama	Xil_sag	Xil_vir	Xil_xil	0.3034	0.294095	0.3113	0.3571	0.34999	0.36664	0.3395	0.330285	0.346835	8522
Xil_ama	Xil_sag	Xil_vir	Xil_xil	0.2868	0.278145	0.29433	0.3657	0.357625	0.37403	0.3475	0.34045	0.357135	8383
Xil_ama	Xil_sag	Xil_vir	Xil_xil	0.3068	0.30079	0.313475	0.3655	0.35599	0.37372	0.3278	0.32026	0.33405	8619
Xil_ama	Xil_sag	Xil_vir	Xil_xil	0.2932	0.284275	0.301615	0.3652	0.35785	0.37204	0.3416	0.331995	0.351605	8458
Xil_ama	Xil_sag	Xil_vir	Xil_xil	0.2989	0.2917	0.306935	0.371	0.36539	0.3785	0.33	0.322225	0.33804	8681
Xil_ama	Xil_sag	Xil_vir	Xil_xil	0.3023	0.296045	0.30913	0.3716	0.36368	0.379315	0.3261	0.318075	0.333405	8514
Xil_ama	Xil_sag	Xil_vir	Xil_xil	0.2985	0.291375	0.30621	0.3649	0.35549	0.373615	0.3366	0.32757	0.34463	8506
Xil_ama	Xil_sag	Xil_vir	Xil_xil	0.2875	0.280565	0.294345	0.3714	0.36209	0.3801	0.341	0.33258	0.348705	8448
Xil_ama	Xil_sag	Xil_vir	Xil_xil	0.3124	0.30299	0.32044	0.358	0.34839	0.36651	0.3296	0.321945	0.3388	8642
Xil_ama	Xil_sag	Xil_vir	Xil_xil	0.3035	0.29656	0.31266	0.3708	0.360785	0.379745	0.3257	0.319495	0.33393	8508
Xil_ama	Xil_sag	Xil_vir	Xil_xil	0.2919	0.284455	0.29954	0.3796	0.37217	0.386425	0.3285	0.320085	0.33661	8493
Xil_ama	Xil_sag	Xil_vir	Xil_xil	0.2863	0.27897	0.294	0.3715	0.362185	0.37821	0.3422	0.334275	0.35021	8515
Xil_ama	Xil_sag	Xil_vir	Xil_xil	0.3126	0.305165	0.320635	0.3707	0.363665	0.37911	0.3167	0.308375	0.32421	8529
Xil_ama	Xil_sag	Xil_vir	Xil_xil	0.3063	0.299395	0.314305	0.3496	0.34297	0.358655	0.3441	0.333685	0.34992	8445
Xil_ama	Xil_sag	Xil_vir	Xil_xil	0.2945	0.28684	0.30306	0.3542	0.346095	0.361515	0.3513	0.34527	0.359305	8533
Xil_ama	Xil_sag	Xil_vir	Xil_xil	0.3086	0.30153	0.316575	0.3522	0.34318	0.35911	0.3392	0.332095	0.34781	8399
Xil_ama	Xil_sag	Xil_vir	Xil_xil	0.3286	0.32126	0.336915	0.3284	0.3201	0.33541	0.343	0.335185	0.351	8367
Xil_ama	Xil_sag	Xil_vir	Xil_xil	0.2983	0.291815	0.30488	0.3631	0.35508	0.371335	0.3387	0.3297	0.349	8613
Xil_ama	Xil_sag	Xil_vir	Xil_xil	0.2944	0.286635	0.302905	0.3723	0.36269	0.381155	0.3333	0.323185	0.34242	8509
Xil_ama	Xil_sag	Xil_vir	Xil_xil	0.3028	0.29546	0.310225	0.3504	0.342995	0.358315	0.3468	0.337695	0.35324	8547
Xil_ama	Xil_sag	Xil_vir	Xil_xil	0.3154	0.309585	0.322425	0.343	0.33439	0.35101	0.3415	0.3332	0.348115	8119
Xil_ama	Xil_sag	Xil_vir	Xil_xil	0.2776	0.2699	0.284005	0.365	0.35798	0.373715	0.3574	0.3495	0.363525	8526
Xil_ama	Xil_sag	Xil_vir	Xil_xil	0.3213	0.313295	0.328535	0.3444	0.33528	0.35294	0.3343	0.327725	0.343245	8375
Xil_ama	Xil_sag	Xil_vir	Xil_xil	0.3034	0.29549	0.309345	0.3691	0.360495	0.377	0.3275	0.31938	0.335915	8501
Xil_ama	Xil_sag	Xil_vir	Xil_xil	0.307	0.29596	0.313405	0.3301	0.322585	0.33562	0.3629	0.355885	0.37146	8645
Xil_ama	Xil_sag	Xil_vir	Xil_xil	0.309	0.30149	0.31844	0.3621	0.35259	0.371345	0.3289	0.31929	0.33662	8523
Xil_ama	Xil_sag	Xil_vir	Xil_xil	0.3081	0.3011	0.31596	0.3716	0.362295	0.38	0.3203	0.31239	0.32784	8370
Xil_hyb	Xil_sag	Xil_vir	Xil_xil	0.3364	0.32764	0.343505	0.2835	0.27619	0.292115	0.3801	0.373395	0.387515	8201
Xil_hyb	Xil_sag	Xil_vir	Xil_xil	0.3625	0.35424	0.370875	0.2913	0.282595	0.301015	0.3462	0.33818	0.35261	7917
Xil_hyb	Xil_sag	Xil_vir	Xil_xil	0.3121	0.30319	0.320205	0.2827	0.274	0.291705	0.4052	0.39689	0.412525	8178
Xil_hyb	Xil_sag	Xil_vir	Xil_xil	0.3218	0.313425	0.33048	0.307	0.297295	0.315585	0.3712	0.361355	0.38031	7968
Xil_hyb	Xil_sag	Xil_vir	Xil_xil	0.3293	0.32217	0.33851	0.2928	0.28534	0.29952	0.3779	0.368675	0.38562	7992
Xil_hyb	Xil_sag	Xil_vir	Xil_xil	0.3282	0.31919	0.33681	0.2896	0.2816	0.29703	0.3822	0.374145	0.39061	8105
Xil_hyb	Xil_sag	Xil_vir	Xil_xil	0.3335	0.323555	0.34301	0.2925	0.283695	0.30083	0.374	0.366175	0.383025	7990
Xil_hyb	Xil_sag	Xil_vir	Xil_xil	0.3342	0.3247	0.34162	0.2878	0.279495	0.298315	0.378	0.36886	0.38705	8137
Xil_hyb	Xil_sag	Xil_vir	Xil_xil	0.3054	0.297775	0.31351	0.3028	0.294985	0.311005	0.3918	0.38359	0.40063	8592
Xil_hyb	Xil_sag	Xil_vir	Xil_xil	0.3316	0.321395	0.33861	0.2869	0.27976	0.2945	0.3816	0.372975	0.39066	8544
Xil_hyb	Xil_sag	Xil_vir	Xil_xil	0.3076	0.2994	0.31596	0.296	0.28688	0.30381	0.3964	0.38579	0.40381	8605
Xil_hyb	Xil_sag	Xil_vir	Xil_xil	0.3326	0.324985	0.340635	0.2959	0.288645	0.3064	0.3715	0.362155	0.37943	8218
Xil_hyb	Xil_sag	Xil_vir	Xil_xil	0.3394	0.33019	0.348705	0.2822	0.27428	0.290675	0.3784	0.36987	0.385675	8102
Xil_hyb	Xil_sag	Xil_vir	Xil_xil	0.3239	0.316925	0.332045	0.2925	0.286275	0.300625	0.3836	0.375995	0.392025	8568
Xil_hyb	Xil_sag	Xil_vir	Xil_xil	0.3023	0.29299	0.31093	0.2788	0.27069	0.2861	0.4189	0.411905	0.4269	8160
Xil_hyb	Xil_sag	Xil_vir	Xil_xil	0.3124	0.303485	0.32082	0.281	0.27439	0.29042	0.4067	0.397255	0.41392	8115
Xil_hyb	Xil_sag	Xil_vir	Xil_xil	0.3213	0.31327	0.328605	0.3025	0.293085	0.308225	0.3763	0.368935	0.38709	8249
Xil_hyb	Xil_sag	Xil_vir	Xil_xil	0.3244	0.31688	0.33326	0.3023	0.29425	0.31091	0.3732	0.36367	0.381435	8153
Xil_hyb	Xil_sag	Xil_vir	Xil_xil	0.3683	0.36022	0.37691	0.2957	0.287495	0.304505	0.3359	0.32779	0.345015	7811
Xil_hyb	Xil_sag	Xil_vir	Xil_xil	0.3184	0.311175	0.325665	0.289	0.279285	0.29524	0.3927	0.385395	0.40266	8098
Xil_hyb	Xil_sag	Xil_vir	Xil_xil	0.3098	0.302095	0.31803	0.2748	0.26557	0.282765	0.4154	0.40639	0.424915	8254
Xil_hyb	Xil_sag	Xil_vir	Xil_xil	0.3373	0.32846	0.34452	0.2813	0.27529	0.289815	0.3814	0.374385	0.38852	8112
Xil_hyb	Xil_sag	Xil_vir	Xil_xil	0.3377	0.330995	0.347535	0.2971	0.2887	0.30461	0.3652	0.3564	0.373605	8014
Xil_hyb	Xil_sag	Xil_vir	Xil_xil	0.3253	0.317575	0.33351	0.2776	0.26809	0.283	0.3971	0.38966	0.405205	8349
Xil_hyb	Xil_sag	Xil_vir	Xil_xil	0.3402	0.330275	0.348475	0.302	0.293475	0.31081	0.3578	0.34898	0.366505	8156
Xil_hyb	Xil_sag	Xil_vir	Xil_xil	0.3128	0.30617	0.32112	0.2898	0.28219	0.29943	0.3974	0.38749	0.40465	8018
Xil_hyb	Xil_sag	Xil_vir	Xil_xil	0.3189	0.309635	0.32781	0.2974	0.291095	0.30445	0.3837	0.374385	0.393625	8163
Xil_hyb	Xil_sag	Xil_vir	Xil_xil	0.3638	0.35453	0.372845	0.2821	0.27409	0.29194	0.3542	0.34587	0.36282	7923
Xil_hyb	Xil_sag	Xil_vir	Xil_xil	0.3469	0.339795	0.35502	0.3131	0.306185	0.32075	0.34	0.33096	0.348415	8049
Xil_hyb	Xil_sag	Xil_vir	Xil_xil	0.3218	0.31604	0.331205	0.2921	0.282895	0.299505	0.3861	0.378825	0.39492	8000
Xil_hyb	Xil_sag	Xil_vir	Xil_xil	0.3187	0.30948	0.329905	0.3051	0.295085	0.3144	0.3761	0.36688	0.38361	7928
Xil_hyb	Xil_sag	Xil_vir	Xil_xil	0.3275	0.317695	0.33452	0.2759	0.266165	0.28373	0.3966	0.387695	0.40552	8073
Xil_hyb	Xil_sag	Xil_vir	Xil_xil	0.3281	0.31977	0.3343	0.2906	0.282385	0.300815	0.3813	0.373685	0.391	8018
Xil_hyb	Xil_sag	Xil_vir	Xil_xil	0.3058	0.297175	0.31403	0.2903	0.280785	0.29855	0.4039	0.39669	0.41214	8473
Xil_hyb	Xil_sag	Xil_vir	Xil_xil	0.3261	0.318505	0.335045	0.2757	0.26845	0.28313	0.3982	0.390285	0.407435	8248
Xil_hyb	Xil_sag	Xil_vir	Xil_xil	0.3313	0.323035	0.33993	0.2791	0.26959	0.28772	0.3897	0.381155	0.39851	8174
Xil_hyb	Xil_sag	Xil_vir	Xil_xil	0.3007	0.29317	0.30751	0.3008	0.293655	0.30921	0.3984	0.389095	0.4061	8483
Xil_hyb	Xil_sag	Xil_vir	Xil_xil	0.3291	0.318995	0.33611	0.3124	0.30357	0.322415	0.3585	0.350385	0.36783	7813
Xil_hyb	Xil_sag	Xil_vir	Xil_xil	0.348	0.33947	0.358005	0.307	0.29846	0.31781	0.345	0.33637	0.3526	7991
Xil_hyb	Xil_sag	Xil_vir	Xil_xil	0.3358	0.326355	0.34416	0.2901	0.28218	0.298415	0.374	0.36649	0.38331	8224
Xil_hyb	Xil_sag	Xil_vir	Xil_xil	0.3145	0.30569	0.32423	0.2931	0.284855	0.30102	0.3924	0.38447	0.4009	8082
Xil_hyb	Xil_sag	Xil_vir	Xil_xil	0.3644	0.355985	0.372205	0.3002	0.29366	0.30605	0.3354	0.326745	0.34483	7871
Xil_hyb	Xil_sag	Xil_vir	Xil_xil	0.3572	0.34709	0.365405	0.2952	0.285485	0.304325	0.3476	0.33768	0.3576	7877
Xil_hyb	Xil_sag	Xil_vir	Xil_xil	0.3244	0.3129	0.335305	0.2885	0.281695	0.29794	0.3871	0.37739	0.397725	8111
Xil_hyb	Xil_sag	Xil_vir	Xil_xil	0.3233	0.31387	0.33172	0.2948	0.287585	0.30377	0.3819	0.373545	0.389815	8005
Xil_hyb	Xil_sag	Xil_vir	Xil_xil	0.3472	0.33885	0.356005	0.2861	0.2783	0.29293	0.3666	0.3572	0.37573	8136
Xil_hyb	Xil_sag	Xil_vir	Xil_xil	0.3191	0.31018	0.32761	0.2995	0.289765	0.305455	0.3814	0.375275	0.390205	7967
Xil_hyb	Xil_sag	Xil_vir	Xil_xil	0.3204	0.30978	0.328605	0.2837	0.275175	0.293605	0.3959	0.384775	0.404405	8140
Xil_hyb	Xil_sag	Xil_vir	Xil_xil	0.3396	0.329095	0.3472	0.2735	0.265995	0.282105	0.3869	0.378735	0.395605	8004
Xil_hyb	Xil_sag	Xil_vir	Xil_xil	0.3425	0.33349	0.35054	0.284	0.27379	0.29371	0.3735	0.364465	0.384055	8117
Xil_hyb	Xil_sag	Xil_vir	Xil_xil	0.302	0.293485	0.31143	0.2983	0.287895	0.306025	0.3997	0.390795	0.410005	8401
Xil_hyb	Xil_sag	Xil_vir	Xil_xil	0.3236	0.31397	0.330925	0.2917	0.284975	0.29974	0.3847	0.375675	0.392435	8177
Xil_hyb	Xil_sag	Xil_vir	Xil_xil	0.3105	0.301185	0.318625	0.3089	0.30168	0.317835	0.3805	0.37159	0.389675	8041
Xil_hyb	Xil_sag	Xil_vir	Xil_xil	0.3155	0.308795	0.323905	0.2978	0.2905	0.306115	0.3866	0.3782	0.395715	8243
Xil_hyb	Xil_sag	Xil_vir	Xil_xil	0.3699	0.361085	0.37801	0.3077	0.299865	0.315235	0.3224	0.31423	0.330625	7918
Xil_hyb	Xil_sag	Xil_vir	Xil_xil	0.3141	0.305295	0.3228	0.2907	0.28309	0.30031	0.3952	0.38661	0.40204	8565
Xil_hyb	Xil_sag	Xil_vir	Xil_xil	0.3345	0.327325	0.343815	0.2909	0.28149	0.29901	0.3746	0.36639	0.384165	7961
Xil_hyb	Xil_sag	Xil_vir	Xil_xil	0.325	0.31588	0.331455	0.297	0.28887	0.30531	0.378	0.36806	0.388115	7842
Xil_hyb	Xil_sag	Xil_vir	Xil_xil	0.3115	0.305135	0.318705	0.3004	0.292085	0.306665	0.3882	0.3805	0.395105	8576
Xil_hyb	Xil_sag	Xil_vir	Xil_xil	0.3262	0.318785	0.333205	0.2931	0.28668	0.30012	0.3807	0.372395	0.389335	8121
Xil_hyb	Xil_sag	Xil_vir	Xil_xil	0.3353	0.32718	0.34405	0.2978	0.28963	0.306205	0.3669	0.35927	0.376115	7975
Xil_hyb	Xil_sag	Xil_vir	Xil_xil	0.3238	0.31606	0.332815	0.2959	0.28759	0.30241	0.3802	0.37427	0.389	8100
Xil_hyb	Xil_sag	Xil_vir	Xil_xil	0.3351	0.32709	0.343535	0.3031	0.29507	0.311405	0.3619	0.353655	0.37101	7939
Xil_hyb	Xil_sag	Xil_vir	Xil_xil	0.3315	0.323275	0.34002	0.3093	0.302155	0.316675	0.3592	0.352295	0.368315	7927
Xil_hyb	Xil_sag	Xil_vir	Xil_xil	0.3303	0.323085	0.339705	0.3039	0.295085	0.310995	0.3658	0.357675	0.37356	7999
Xil_hyb	Xil_sag	Xil_vir	Xil_xil	0.3133	0.30357	0.32333	0.2949	0.2853	0.30054	0.3917	0.385345	0.39977	7995
Xil_hyb	Xil_sag	Xil_vir	Xil_xil	0.3142	0.306255	0.32382	0.2815	0.273095	0.28863	0.4043	0.393795	0.412655	8540
Xil_hyb	Xil_sag	Xil_vir	Xil_xil	0.3265	0.3194	0.33406	0.2885	0.279	0.29682	0.385	0.37669	0.39322	8132
Xil_hyb	Xil_sag	Xil_vir	Xil_xil	0.323	0.31558	0.329455	0.2904	0.281655	0.29923	0.3866	0.379335	0.39553	7967
Xil_hyb	Xil_sag	Xil_vir	Xil_xil	0.3339	0.324895	0.34176	0.29	0.283895	0.29773	0.3761	0.36738	0.38403	8238
Xil_hyb	Xil_sag	Xil_vir	Xil_xil	0.3392	0.330935	0.347105	0.3029	0.295235	0.312825	0.358	0.35018	0.36494	7984
Xil_hyb	Xil_sag	Xil_vir	Xil_xil	0.3119	0.302395	0.31891	0.291	0.282485	0.29911	0.3971	0.39	0.406545	8151
Xil_hyb	Xil_sag	Xil_vir	Xil_xil	0.3678	0.35859	0.377205	0.2981	0.29037	0.305745	0.334	0.32558	0.342305	7990
Xil_hyb	Xil_sag	Xil_vir	Xil_xil	0.3244	0.316	0.331035	0.2971	0.290595	0.30591	0.3785	0.37007	0.388325	8085
Xil_hyb	Xil_sag	Xil_vir	Xil_xil	0.3069	0.29819	0.31441	0.2893	0.28329	0.29702	0.4038	0.396595	0.414175	8031
Xil_hyb	Xil_sag	Xil_vir	Xil_xil	0.321	0.312615	0.327505	0.2812	0.273395	0.28858	0.3977	0.38986	0.40691	7865
Xil_hyb	Xil_sag	Xil_vir	Xil_xil	0.3197	0.311195	0.32725	0.2817	0.273195	0.290005	0.3986	0.38928	0.40745	8380
Xil_hyb	Xil_sag	Xil_vir	Xil_xil	0.3462	0.338185	0.35545	0.2906	0.281985	0.297925	0.3631	0.354545	0.3701	7928
Xil_hyb	Xil_sag	Xil_vir	Xil_xil	0.3375	0.328275	0.347515	0.2847	0.275295	0.2924	0.3778	0.369665	0.387025	7914
Xil_hyb	Xil_sag	Xil_vir	Xil_xil	0.3138	0.303395	0.32172	0.2813	0.273795	0.288605	0.4049	0.396975	0.412605	8135
Xil_hyb	Xil_sag	Xil_vir	Xil_xil	0.2786	0.270535	0.28713	0.2907	0.28297	0.299635	0.4308	0.4232	0.438125	8450
Xil_hyb	Xil_sag	Xil_vir	Xil_xil	0.3339	0.32634	0.34112	0.2976	0.28924	0.304325	0.3685	0.360995	0.37792	8138
Xil_hyb	Xil_sag	Xil_vir	Xil_xil	0.3033	0.29399	0.31141	0.3094	0.3014	0.31772	0.3872	0.37829	0.394015	8470
Xil_hyb	Xil_sag	Xil_vir	Xil_xil	0.3176	0.3095	0.327015	0.311	0.302795	0.31817	0.3714	0.364195	0.3796	8129
Xil_hyb	Xil_sag	Xil_vir	Xil_xil	0.3242	0.31547	0.334125	0.2808	0.272785	0.288535	0.395	0.386275	0.402815	8124
Xil_hyb	Xil_sag	Xil_vir	Xil_xil	0.3309	0.3221	0.339905	0.2867	0.280055	0.295025	0.3824	0.37028	0.39063	8144
Xil_hyb	Xil_sag	Xil_vir	Xil_xil	0.3662	0.3585	0.374405	0.2838	0.275505	0.291	0.35	0.342095	0.356845	8238
Xil_hyb	Xil_sag	Xil_vir	Xil_xil	0.3195	0.311495	0.328705	0.2956	0.287785	0.30322	0.3849	0.375995	0.39333	8272
Xil_hyb	Xil_sag	Xil_vir	Xil_xil	0.326	0.31748	0.33413	0.2791	0.270985	0.287405	0.3949	0.386295	0.403815	8233
Xil_hyb	Xil_sag	Xil_vir	Xil_xil	0.3406	0.332595	0.34951	0.2785	0.271995	0.28681	0.3809	0.370365	0.388515	8012
Xil_hyb	Xil_sag	Xil_vir	Xil_xil	0.3562	0.34686	0.36521	0.3066	0.298685	0.314815	0.3371	0.327775	0.346205	8068
Xil_hyb	Xil_sag	Xil_vir	Xil_xil	0.3335	0.324495	0.34093	0.3132	0.304985	0.323615	0.3533	0.34398	0.363035	7793
Xil_hyb	Xil_sag	Xil_vir	Xil_xil	0.3437	0.33639	0.3515	0.3037	0.29619	0.310625	0.3525	0.34519	0.359625	8073
Xil_hyb	Xil_sag	Xil_vir	Xil_xil	0.3219	0.313875	0.330905	0.2927	0.28455	0.301675	0.3854	0.376255	0.393565	8482
Xil_hyb	Xil_sag	Xil_vir	Xil_xil	0.321	0.311075	0.32971	0.278	0.27089	0.284605	0.401	0.39336	0.410215	8165
Xil_hyb	Xil_sag	Xil_vir	Xil_xil	0.3602	0.352185	0.369405	0.2983	0.2902	0.30656	0.3414	0.332185	0.35011	8028
Xil_hyb	Xil_sag	Xil_vir	Xil_xil	0.3392	0.330795	0.34754	0.2806	0.2721	0.28654	0.3801	0.3713	0.387215	8118
Xil_hyb	Xil_sag	Xil_vir	Xil_xil	0.314	0.304795	0.321225	0.31	0.300295	0.31745	0.3761	0.368775	0.38594	8020
Xil_hyb	Xil_sag	Xil_vir	Xil_xil	0.3431	0.333485	0.35253	0.2996	0.290485	0.30791	0.3572	0.348485	0.367845	8213
Xil_hyb	Xil_sag	Xil_vir	Xil_xil	0.332	0.323095	0.34094	0.283	0.27426	0.28991	0.385	0.378305	0.394205	8135

## Sheet: Fig2_a
ind	chr4_5969572	chr4_5976617	chr4_5977655	chr4_5978898	chr4_5980671	chr4_5987109	chr4_5998204	chr4_5998485	chr4_6000454	chr4_6001793	chr4_6019112	chr6_25501645	chr8_11737616	chr8_19406239	chr8_19416369	chr11_27820225	chr11_38567601	chr11_38567605	chr12_31358111	chr14_38750901	chr14_38751714	chr14_38751885	chr14_38763047	chr14_38983846	chr14_38986480	chr14_38996405	chr14_38997403	chr14_39003955	chr14_39004000	chr16_6809063	chr16_6810658	chr16_6810686	chr16_6812564	chr16_6814390	chr16_6814819	chr16_6818333	chr17_13684620	chr17_13687285	chr17_13690820	chr20_28125727	chr20_28135238	chr20_28148990	chr20_28151399	chr24_23949788	chr24_23961967	chr24_24080633	chr24_24098249	chr24_32563684	chr24_32609243
Xil_sag_d_lim_00535_1	0	1	2	1	1	2	3	1	1	3	3	3	2	1	0	3	1	2	0	0	0	3	3	1	0	2	2	2	2	0	3	2	0	1	0	2	1	3	0	3	1	1	2	3	1	1	0	0	1
Xil_sag_d_lim_00535_2	0	1	2	1	1	2	3	1	1	3	3	3	2	1	0	3	1	2	0	0	0	3	3	1	0	2	2	2	2	0	3	2	0	1	0	2	1	3	0	3	1	1	2	3	1	1	0	0	1
Xil_sag_d_lim_00862_1	0	1	2	1	1	2	3	1	1	3	3	3	2	1	0	3	1	2	0	0	0	3	3	1	0	2	2	2	2	0	3	2	0	1	0	2	1	3	0	3	1	1	2	3	1	1	0	0	1
Xil_sag_d_lim_00862_2	0	1	2	1	1	2	3	1	1	3	3	3	2	1	0	3	1	2	0	0	0	3	3	1	0	2	2	2	2	0	3	2	0	1	0	2	1	3	0	3	1	1	2	3	1	1	0	0	1
Xil_sag_d_lim_00878_1	0	2	3	1	0	0	2	0	0	1	2	3	2	1	0	2	2	0	0	0	1	3	1	0	3	3	3	1	0	3	0	3	2	2	3	3	0	2	0	3	0	0	2	3	1	1	0	2	0
Xil_sag_d_lim_00878_2	1	1	2	3	1	2	2	0	0	1	2	3	2	1	1	3	2	0	2	2	0	2	3	0	0	3	3	1	0	0	3	2	0	1	0	2	1	3	0	2	1	1	3	1	3	0	1	2	0
Xil_sag_d_lim_00879_1	0	1	2	1	1	2	3	1	1	3	3	3	2	1	0	3	1	2	0	0	0	3	3	1	0	2	2	2	2	0	3	2	0	1	0	2	1	3	0	3	1	1	2	3	1	1	0	0	1
Xil_sag_d_lim_00879_2	0	1	2	1	1	2	3	1	1	3	3	3	2	1	0	3	1	2	0	0	0	3	3	1	0	2	2	2	2	0	3	2	0	1	0	2	1	3	0	3	1	1	2	3	1	1	0	0	1
Xil_sag_d_lim_00882_1	0	2	3	1	0	0	2	0	0	1	3	3	2	1	0	2	1	2	0	2	1	2	1	0	3	3	3	1	0	3	0	3	2	2	3	3	0	2	2	3	0	0	3	3	1	1	0	0	1
Xil_sag_d_lim_00882_2	1	1	2	3	1	2	2	0	0	1	2	3	3	0	1	3	2	0	2	2	0	2	1	0	0	3	3	2	0	0	3	2	0	1	0	2	0	2	2	2	0	1	3	1	3	0	1	2	0
Xil_sag_d_lim_00884_1	0	1	2	1	1	2	3	1	1	3	3	3	2	1	0	3	1	2	0	0	0	3	3	1	0	2	2	2	2	0	3	2	0	1	0	2	1	3	0	3	1	1	2	3	1	1	0	0	1
Xil_sag_d_lim_00884_2	0	1	2	1	1	2	3	1	1	3	3	3	2	1	0	3	1	2	0	0	0	3	3	1	0	2	2	2	2	0	3	2	0	1	0	2	1	3	0	3	1	1	2	3	1	1	0	0	1
Xil_sag_d_lim_07639_1	0	1	2	1	1	2	3	1	1	3	3	3	2	1	0	3	1	2	0	0	0	3	3	0	3	3	2	1	0	0	3	2	0	1	0	2	1	3	0	3	1	1	2	3	1	1	0	0	1
Xil_sag_d_lim_07639_2	0	1	2	1	1	2	3	1	1	3	3	2	2	1	0	3	2	0	0	0	0	3	3	1	0	2	3	2	2	0	3	2	0	1	0	2	1	3	0	3	1	1	2	3	1	1	0	0	1
Xil_sag_d_lim_07710_1	0	1	2	1	1	0	3	1	1	3	3	3	2	1	0	2	1	2	0	0	0	3	3	1	0	2	2	2	2	3	0	3	2	2	3	3	0	2	0	2	0	0	2	3	1	1	0	0	1
Xil_sag_d_lim_07710_2	0	1	2	1	1	2	3	1	1	3	3	3	2	0	1	3	2	0	2	0	0	3	3	1	0	2	2	2	2	0	3	2	0	1	0	2	1	3	2	2	0	0	2	3	1	1	0	0	1
Xil_sag_d_lim_07785_1	0	1	2	1	1	2	3	1	1	3	3	3	2	1	0	3	1	2	0	0	0	3	3	1	0	2	2	2	2	0	3	2	0	1	0	2	1	3	0	3	1	1	2	3	1	1	0	0	1
Xil_sag_d_lim_07785_2	0	1	2	1	1	2	3	1	1	3	3	3	2	1	0	3	1	2	0	0	0	3	3	1	0	2	2	2	2	0	3	2	0	1	0	2	1	3	0	3	1	1	2	3	1	1	0	0	1
Xil_sag_d_lim_13008_1	0	1	2	1	1	2	3	1	1	3	3	3	2	1	0	3	1	2	0	0	0	3	3	1	0	2	2	2	2	0	3	2	0	1	0	2	1	3	0	3	1	1	2	3	1	1	0	0	1
Xil_sag_d_lim_13008_2	0	1	2	1	1	2	3	1	1	3	3	3	2	1	0	3	1	2	0	0	0	3	3	1	0	2	2	2	2	0	3	2	0	1	0	2	1	3	0	3	1	1	2	3	1	1	0	0	1
Xil_sag_d_lim_13032_1	0	1	2	1	1	2	3	1	1	3	3	3	2	1	0	2	1	2	0	0	0	3	3	1	0	2	2	2	2	0	3	2	0	1	0	2	0	2	0	3	1	1	2	3	1	1	0	0	1
Xil_sag_d_lim_13032_2	0	1	2	1	1	2	3	1	1	3	3	3	2	1	0	3	2	0	0	0	0	3	3	1	0	2	2	2	2	0	3	2	0	1	0	2	1	3	2	3	1	1	2	1	3	1	1	0	1
Xil_sag_d_lim_13065_1	0	1	2	1	1	2	3	1	1	3	3	3	2	1	0	3	1	2	0	0	0	3	3	1	0	2	2	2	2	0	3	2	0	1	0	2	1	3	0	3	1	1	2	3	1	1	0	0	1
Xil_sag_d_lim_13065_2	0	1	2	1	1	2	3	1	1	3	3	3	2	1	0	3	1	2	0	0	0	3	3	1	0	2	2	2	2	0	3	2	0	1	0	2	1	3	0	3	1	1	2	3	1	1	0	0	1
Xil_sag_d_lim_13066_1	0	1	2	1	1	2	3	1	1	3	3	3	2	1	0	3	1	2	0	0	0	3	3	1	0	2	2	2	2	0	3	2	0	1	0	2	1	3	0	3	1	1	2	3	1	1	0	0	1
Xil_sag_d_lim_13066_2	0	1	2	1	1	2	3	1	1	3	3	3	2	1	0	3	1	2	0	0	0	3	3	1	0	2	2	2	2	0	3	2	0	1	0	2	1	3	0	3	1	1	2	3	1	1	0	0	1
Xil_sag_d_lim_13067_1	0	1	2	1	1	2	3	1	1	3	3	3	2	1	0	3	1	2	0	0	0	3	3	1	0	2	2	2	2	0	3	2	0	1	0	2	1	3	0	3	1	1	2	3	1	1	0	0	1
Xil_sag_d_lim_13067_2	0	1	2	1	1	2	3	1	1	3	3	3	2	1	0	3	1	2	0	0	0	3	3	1	0	2	2	2	2	0	3	2	0	1	0	2	1	3	0	3	1	1	2	3	1	1	0	0	1
Xil_sag_d_lim_13070_1	0	1	2	1	1	2	3	1	1	3	3	3	2	1	0	3	1	2	0	0	0	3	3	1	0	2	2	2	2	0	3	2	0	1	0	2	1	3	0	3	1	1	2	3	1	1	0	0	1
Xil_sag_d_lim_13070_2	0	1	2	1	1	2	3	1	1	3	3	3	2	1	0	3	1	2	0	0	0	3	3	1	0	2	2	2	2	0	3	2	0	1	0	2	1	3	0	3	1	1	2	3	1	1	0	0	1
Xil_sag_d_lim_13166_1	0	1	2	1	1	2	3	1	1	3	3	3	2	1	0	3	1	2	0	0	0	3	3	1	0	2	2	2	2	0	3	2	0	1	0	2	1	3	0	3	1	1	2	3	1	1	0	0	1
Xil_sag_d_lim_13166_2	0	1	2	1	1	2	3	1	1	3	3	3	2	1	0	3	1	2	0	0	0	3	3	1	0	2	2	2	2	0	3	2	0	1	0	2	1	3	0	3	1	1	2	3	1	1	0	0	1
Xil_sag_d_lim_13173_1	0	1	2	1	1	2	3	1	1	3	3	3	2	1	0	3	1	2	0	0	0	3	3	1	0	2	2	2	2	0	3	2	0	1	0	2	1	3	0	3	1	1	2	3	1	1	0	0	1
Xil_sag_d_lim_13173_2	0	1	2	1	1	2	3	1	1	3	3	3	2	1	0	3	1	2	0	0	0	3	3	1	0	2	2	2	2	0	3	2	0	1	0	2	1	3	0	3	1	1	2	3	1	1	0	0	1
Xil_sag_d_lim_17976_1	0	1	2	1	1	2	3	1	1	3	3	2	2	1	0	3	1	2	0	0	0	3	3	1	0	2	2	2	2	0	3	2	0	1	0	2	1	3	0	2	0	0	3	3	1	1	0	0	1
Xil_sag_d_lim_17976_2	0	1	2	1	1	2	3	1	1	3	3	2	3	1	0	3	2	0	0	0	0	3	3	1	0	2	2	2	2	0	3	2	0	1	0	2	1	3	0	2	0	0	3	3	1	1	0	0	1
Xil_sag_d_lim_19498_1	0	1	2	1	1	2	3	1	1	3	3	3	2	1	0	3	1	2	0	0	0	3	3	1	0	2	2	2	2	0	3	2	0	1	0	2	1	3	0	3	1	1	2	3	1	1	0	0	1
Xil_sag_d_lim_19498_2	0	1	2	1	1	2	3	1	1	3	3	3	2	1	0	3	1	2	0	0	0	3	3	1	0	2	2	2	2	0	3	2	0	1	0	2	1	3	0	3	1	1	2	3	1	1	0	0	1
Xil_sag_g_lim_07709_1	0	1	2	1	1	2	3	1	1	3	3	3	2	1	0	2	1	2	0	0	0	3	3	1	0	2	2	2	2	0	3	2	0	1	0	2	1	3	0	3	0	0	2	3	1	1	0	0	1
Xil_sag_g_lim_07709_2	0	1	2	1	1	2	3	1	1	3	3	3	2	1	0	3	1	2	2	0	0	3	3	1	0	2	2	2	2	0	3	2	0	1	0	2	1	3	0	2	1	1	3	3	1	1	0	0	1
Xil_sag_g_lim_07786_1	0	2	3	1	0	0	2	1	0	3	3	3	2	1	0	2	1	2	0	0	0	3	3	1	0	2	2	2	2	3	0	3	2	2	3	3	0	2	0	3	1	1	2	3	1	1	0	0	1
Xil_sag_g_lim_07786_2	1	1	2	3	1	2	3	0	1	1	2	2	2	0	1	2	2	0	2	0	0	3	3	1	0	2	2	2	2	3	0	3	2	2	3	3	1	3	2	3	1	1	2	1	3	1	0	0	1
Xil_sag_g_lim_13137_1	0	1	2	1	1	2	2	1	1	3	3	3	2	1	0	3	1	2	0	0	0	3	3	1	0	2	2	2	2	0	3	2	0	1	0	2	0	2	0	3	0	0	3	3	1	1	0	0	1
Xil_sag_g_lim_13137_2	0	1	2	1	1	2	3	1	1	3	3	3	2	0	1	3	2	0	2	0	0	3	3	1	0	2	2	2	2	0	3	2	0	1	0	2	1	3	0	2	0	0	3	3	1	1	0	0	1
Xil_sag_g_lim_17980_1	0	1	2	1	1	2	3	1	1	3	3	3	2	1	0	2	1	2	0	0	0	3	3	0	3	3	2	1	0	0	3	2	0	1	0	2	0	2	0	3	0	0	2	3	1	1	0	0	1
Xil_sag_g_lim_17980_2	0	1	2	1	1	2	3	1	1	3	3	3	2	1	0	3	2	0	2	0	0	3	3	1	0	2	3	2	2	0	3	2	0	1	0	2	1	3	2	2	1	1	3	1	3	0	1	2	0
Xil_xil_d_ben_00870_1	0	2	3	1	0	0	2	0	0	1	2	3	2	1	0	2	2	0	0	2	1	2	1	0	3	3	3	1	0	0	3	2	0	1	0	2	0	2	0	2	0	0	3	3	1	1	0	0	1
Xil_xil_d_ben_00870_2	1	1	2	3	1	2	2	0	0	1	2	3	3	0	1	3	2	0	2	2	1	2	1	0	3	3	3	1	0	0	3	2	0	1	0	2	1	3	2	2	0	0	3	3	1	1	0	2	0
Xil_xil_d_ben_00872_1	1	2	3	3	0	0	2	0	0	1	2	3	3	0	1	2	1	2	0	0	1	3	1	0	3	3	3	1	0	3	0	3	2	2	3	3	0	2	2	3	0	0	2	1	3	0	1	2	0
Xil_xil_d_ben_00872_2	1	2	3	3	0	0	2	0	0	1	2	2	3	0	1	3	2	0	2	2	0	2	3	0	3	3	3	1	0	0	3	2	0	1	0	2	0	2	2	2	1	1	3	1	3	0	1	2	0
Xil_xil_d_ben_00874_1	1	2	3	3	0	0	2	0	0	1	2	2	3	0	1	2	2	0	2	2	1	2	1	0	3	3	3	1	0	3	0	3	2	2	3	3	0	2	2	2	0	0	3	1	3	0	1	2	0
Xil_xil_d_ben_00874_2	1	2	3	3	0	0	2	0	0	1	2	2	3	0	1	2	2	0	2	2	1	2	1	0	3	3	3	1	0	3	0	3	2	2	3	3	0	2	2	2	0	0	3	1	3	0	1	2	0
Xil_xil_d_ben_00880_1	1	2	3	3	0	0	2	1	0	1	2	2	2	1	1	2	2	0	2	2	1	2	1	0	3	3	3	1	0	3	0	3	2	2	3	3	0	2	2	3	0	0	2	3	1	1	0	2	0
Xil_xil_d_ben_00880_2	1	1	2	3	0	0	2	0	0	1	2	2	3	0	1	3	2	0	2	2	1	2	3	0	3	3	3	1	0	3	0	3	0	2	0	2	0	2	2	2	0	1	3	1	3	0	1	2	0
Xil_xil_d_ben_00881_1	0	2	3	1	0	0	2	1	0	1	2	3	3	1	0	2	2	0	2	0	1	2	1	0	3	3	3	1	0	3	0	3	2	2	3	3	0	2	2	3	0	0	3	3	1	0	1	0	1
Xil_xil_d_ben_00881_2	1	1	2	3	0	0	2	0	1	1	2	2	3	0	1	3	2	0	2	2	0	2	1	1	3	3	3	1	0	3	3	2	0	1	3	2	1	2	2	2	1	1	3	1	3	0	1	2	0
Xil_xil_d_ben_00902_1	1	2	3	3	0	0	2	0	0	3	2	3	3	1	0	2	1	2	2	0	0	3	3	1	0	3	2	1	0	3	0	3	2	2	3	3	0	2	0	2	0	0	3	3	1	1	0	2	0
Xil_xil_d_ben_00902_2	1	2	3	3	0	0	2	0	0	1	2	2	3	0	1	3	2	0	2	0	0	3	3	1	0	2	3	2	2	0	3	2	0	1	0	2	1	3	2	2	0	0	3	1	1	1	1	2	0
Xil_xil_d_ben_00915_1	0	1	2	1	1	2	2	1	0	3	3	3	2	1	0	2	1	2	0	2	1	2	1	0	3	3	3	1	0	0	3	2	0	1	0	2	0	2	0	2	0	0	3	3	1	1	0	0	1
Xil_xil_d_ben_00915_2	0	1	2	1	1	2	3	0	1	1	2	2	3	1	0	3	2	0	2	2	1	2	1	0	3	3	3	1	0	0	3	2	0	1	0	2	1	3	0	2	0	0	3	1	3	1	0	2	0
Xil_xil_d_ben_07648_1	0	1	2	1	1	2	2	1	0	3	3	3	3	0	1	2	2	0	2	0	0	3	3	1	0	2	2	2	2	3	0	3	2	2	3	3	0	2	2	2	0	0	3	3	1	1	0	0	1
Xil_xil_d_ben_07648_2	0	1	2	1	1	2	3	0	1	1	2	2	3	0	1	3	2	0	2	0	0	3	3	1	0	2	3	2	2	0	3	2	0	1	0	2	0	2	2	2	0	0	3	1	3	1	1	2	0
Xil_xil_d_ben_07653_1	1	2	3	3	0	0	2	0	0	1	2	3	2	1	0	3	2	0	0	0	0	3	3	1	0	2	2	2	2	3	0	3	2	2	3	3	0	2	2	3	0	0	2	3	1	1	0	0	1
Xil_xil_d_ben_07653_2	1	2	3	3	0	0	2	0	0	1	2	3	2	0	1	3	2	0	2	0	0	3	3	1	0	2	2	2	2	0	3	2	0	1	0	2	0	2	2	2	1	1	3	1	3	0	1	2	0
Xil_xil_d_ben_07656_1	0	2	3	1	0	0	2	1	0	3	3	2	3	0	1	2	2	0	2	0	0	3	3	1	0	2	2	2	2	3	3	2	0	1	0	2	0	2	0	2	0	0	3	3	1	1	0	0	1
Xil_xil_d_ben_07656_2	1	1	2	3	1	2	3	0	1	1	2	2	3	0	1	3	2	0	2	0	0	3	3	1	0	2	2	2	2	0	3	2	0	1	0	2	1	3	2	2	0	0	3	1	3	0	1	2	0
Xil_xil_d_ben_13034_1	0	1	2	1	1	2	3	1	1	3	3	3	3	1	0	3	1	2	0	0	1	3	1	0	3	3	2	1	0	0	3	2	0	1	0	2	0	3	0	3	0	0	2	3	1	1	0	0	1
Xil_xil_d_ben_13034_2	0	1	2	1	1	2	3	1	1	3	3	3	3	1	0	3	1	2	2	2	0	2	3	1	0	2	3	2	2	0	3	2	0	1	0	2	1	3	0	2	1	1	3	3	1	1	0	2	0
Xil_xil_d_ben_13113_1	1	2	3	3	0	0	2	0	0	1	2	3	3	0	1	2	2	0	0	0	1	3	1	0	3	3	2	1	0	0	3	2	0	1	0	2	0	2	0	3	0	0	2	3	1	1	0	0	1
Xil_xil_d_ben_13113_2	1	2	3	3	0	0	2	0	0	1	2	3	3	0	1	3	2	0	0	2	0	2	3	1	0	2	3	2	2	0	3	2	0	1	0	2	1	3	2	2	1	1	3	3	1	0	1	0	0
Xil_xil_d_ben_13152_1	1	2	3	3	0	0	2	0	0	1	2	2	3	0	1	2	2	0	2	2	1	2	1	0	3	3	3	1	0	3	0	3	2	2	3	3	0	2	2	2	0	0	3	1	3	0	1	2	0
Xil_xil_d_ben_13152_2	1	2	3	3	0	0	2	0	0	1	2	2	3	0	1	2	2	0	2	2	1	2	1	0	3	3	3	1	0	3	0	3	2	2	3	3	0	2	2	2	0	0	3	1	3	0	1	2	0
Xil_xil_d_ben_13275_1	0	1	2	1	1	2	3	1	1	3	3	3	2	1	0	2	1	2	2	0	0	3	3	1	0	2	2	2	2	3	0	3	2	2	3	3	1	3	0	3	0	0	2	3	1	1	0	0	1
Xil_xil_d_ben_13275_2	0	1	2	1	1	2	3	1	1	1	3	2	3	1	1	3	2	0	2	0	0	3	3	1	0	2	2	2	2	0	3	2	0	1	0	2	1	3	0	2	1	1	3	1	1	0	1	2	0
Xil_xil_d_ben_13426_1	0	2	3	1	0	0	2	1	0	3	3	3	2	1	0	2	2	0	2	0	0	3	3	0	3	3	3	1	0	0	3	2	0	1	0	2	0	2	0	3	0	0	2	1	1	1	0	0	1
Xil_xil_d_ben_13426_2	1	1	2	3	1	2	3	0	1	1	2	2	2	0	1	3	2	0	2	0	0	3	3	1	3	3	3	1	0	0	3	2	0	1	0	2	1	3	2	2	1	1	3	1	1	0	1	2	0
Xil_xil_d_ben_13446_1	0	1	2	1	1	2	3	1	1	3	3	3	2	1	0	3	1	2	0	0	0	3	3	0	3	3	2	1	0	0	3	2	0	1	0	2	1	3	0	3	0	0	2	3	1	1	0	0	1
Xil_xil_d_ben_13446_2	0	1	2	1	1	2	3	1	1	3	3	2	2	0	1	3	1	2	0	0	0	3	3	1	0	2	3	2	2	0	3	2	0	1	0	2	1	3	0	2	1	1	3	3	1	1	0	2	0
Xil_xil_d_ben_17975_1	1	2	3	3	0	0	2	0	0	1	2	3	2	0	1	2	2	0	0	0	1	3	1	0	3	3	2	1	0	3	0	3	2	2	3	3	0	2	2	2	0	0	2	1	3	1	0	0	1
Xil_xil_d_ben_17975_2	1	2	3	3	0	0	2	0	0	1	2	2	3	0	1	2	2	0	2	2	0	2	3	1	0	2	3	2	2	3	0	3	2	2	3	3	0	2	2	2	0	0	3	1	3	0	1	0	0
Xil_xil_d_ben_19484_1	0	1	2	1	1	2	3	1	1	3	3	3	2	1	0	3	1	2	0	0	0	3	3	1	0	2	2	2	2	0	3	2	0	1	0	2	1	3	0	3	1	1	2	3	1	1	0	0	1
Xil_xil_d_ben_19484_2	0	1	2	1	1	2	3	1	1	3	3	2	2	1	0	3	1	2	0	0	0	3	3	1	0	2	2	2	2	0	3	2	0	1	0	2	1	3	0	3	1	1	2	3	1	1	0	0	1
Xil_xil_d_ben_19493_1	0	2	3	1	0	0	2	1	0	3	3	3	2	1	0	2	1	2	2	0	0	3	3	1	0	2	2	2	2	0	3	2	0	1	0	2	1	3	0	3	0	0	2	3	1	1	0	0	1
Xil_xil_d_ben_19493_2	1	1	2	3	1	2	3	0	1	1	2	3	2	1	0	3	2	0	2	0	0	3	3	1	0	2	2	2	2	0	3	2	0	1	0	2	1	3	0	2	1	1	3	3	1	1	1	0	1
Xil_xil_d_ben_19501_1	1	2	3	3	0	0	2	0	0	1	2	2	3	1	0	2	2	0	2	0	1	3	1	0	3	3	3	1	0	0	3	2	0	1	0	2	0	2	0	3	0	0	2	1	3	0	1	2	0
Xil_xil_d_ben_19501_2	1	2	3	3	0	0	2	0	0	1	2	2	3	0	1	2	2	0	2	2	0	2	3	0	3	3	3	1	0	0	3	2	0	1	0	2	1	3	2	3	0	1	3	1	3	0	1	2	0
Xil_xil_g_ben_00869_1	1	2	3	3	0	0	2	0	0	1	2	2	3	0	1	2	2	0	2	2	1	2	1	0	3	3	3	1	0	3	0	3	2	2	3	3	0	2	2	2	0	0	3	1	3	0	1	2	0
Xil_xil_g_ben_00869_2	1	2	3	3	0	0	2	0	0	1	2	2	3	0	1	2	2	0	2	2	1	2	1	0	3	3	3	1	0	3	0	3	2	2	3	3	0	2	2	2	0	0	3	1	3	0	1	2	0
Xil_xil_g_ben_00871_1	1	2	3	3	0	0	2	0	0	1	2	2	3	0	1	2	2	0	2	2	1	2	1	0	3	3	3	1	0	3	0	3	2	2	3	3	0	2	2	2	0	0	3	1	3	0	1	2	0
Xil_xil_g_ben_00871_2	1	2	3	3	0	0	2	0	0	1	2	2	3	0	1	2	2	0	2	2	1	2	1	0	3	3	3	1	0	3	0	3	2	2	3	3	0	2	2	2	0	0	3	1	3	0	1	2	0
Xil_xil_g_ben_00873_1	1	2	3	3	0	0	2	0	0	1	2	2	3	0	1	2	2	0	2	2	1	2	1	0	3	3	3	1	0	3	0	3	2	2	3	3	0	2	2	2	0	0	3	1	3	0	1	2	0
Xil_xil_g_ben_00873_2	1	2	3	3	0	0	2	0	0	1	2	2	3	0	1	2	2	0	2	2	1	2	1	0	3	3	3	1	0	3	0	3	2	2	3	3	0	2	2	2	0	0	3	1	3	0	1	2	0
Xil_xil_g_ben_00875_1	1	2	3	3	0	0	2	0	0	1	2	2	3	0	1	2	2	0	2	2	1	2	1	0	3	3	3	1	0	3	0	3	2	2	3	3	0	2	2	2	0	0	3	1	3	0	1	2	0
Xil_xil_g_ben_00875_2	1	2	3	3	0	0	2	0	0	1	2	2	3	0	1	2	2	0	2	2	1	2	1	0	3	3	3	1	0	3	0	3	2	2	3	3	0	2	2	2	0	0	3	1	3	0	1	2	0
Xil_xil_g_ben_01239_1	1	2	3	3	0	0	2	0	0	1	2	2	3	1	0	2	2	0	0	0	1	3	1	0	3	3	2	1	0	3	0	3	2	2	3	3	0	2	0	2	0	0	3	1	3	0	1	2	0
Xil_xil_g_ben_01239_2	1	2	3	3	0	0	2	0	0	1	2	2	3	0	1	2	2	0	2	2	0	2	3	1	0	2	3	2	2	0	3	2	0	1	0	2	1	3	2	2	0	0	3	1	3	0	1	2	0
Xil_xil_g_ben_03841_1	1	2	3	3	0	0	2	0	0	1	2	2	3	0	1	2	2	0	0	0	1	3	1	0	3	3	3	1	0	3	0	3	2	2	3	3	0	2	0	2	0	0	3	1	3	1	0	2	0
Xil_xil_g_ben_03841_2	1	2	3	3	0	0	2	0	0	1	2	2	3	0	1	2	2	0	0	2	0	2	3	0	3	3	3	1	0	0	3	2	0	1	0	2	1	3	2	2	0	0	3	1	3	0	1	2	0
Xil_xil_g_ben_13154_1	1	2	3	3	0	0	2	0	0	1	2	2	3	0	1	2	2	0	2	2	1	2	1	0	3	3	3	1	0	3	0	3	2	2	3	3	0	2	2	2	0	0	3	1	3	0	1	2	0
Xil_xil_g_ben_13154_2	1	2	3	3	0	0	2	0	0	1	2	2	3	0	1	2	2	0	2	2	1	2	1	0	3	3	3	1	0	3	0	3	2	2	3	3	0	2	2	2	0	0	3	1	3	0	1	2	0
Xil_xil_g_ben_13262_1	1	2	3	3	0	0	2	0	0	1	2	2	3	0	1	2	2	0	2	2	1	2	1	0	3	3	3	1	0	3	0	3	2	2	3	3	0	2	2	2	0	0	3	1	3	0	1	2	0
Xil_xil_g_ben_13262_2	1	2	3	3	0	0	2	0	0	1	2	2	3	0	1	2	2	0	2	2	1	2	1	0	3	3	3	1	0	3	0	3	2	2	3	3	0	2	2	2	0	0	3	1	3	0	1	2	0
Xil_xil_g_ben_13408_1	1	2	3	3	0	0	2	0	0	1	2	2	3	0	1	2	2	0	2	2	1	2	1	0	3	3	3	1	0	3	0	3	2	2	3	3	0	2	2	2	0	0	3	1	3	0	1	2	0
Xil_xil_g_ben_13408_2	1	2	3	3	0	0	2	0	0	1	2	2	3	0	1	2	2	0	2	2	1	2	1	0	3	3	3	1	0	3	0	3	2	2	3	3	0	2	2	2	0	0	3	1	3	0	1	2	0
Xil_xil_g_ben_13413_1	1	2	3	3	0	0	2	0	0	1	2	2	3	0	1	2	2	0	2	2	1	2	1	0	3	3	3	1	0	3	0	3	2	2	3	3	0	2	2	2	0	0	3	1	3	0	1	2	0
Xil_xil_g_ben_13413_2	1	2	3	3	0	0	2	0	0	1	2	2	3	0	1	2	2	0	2	2	1	2	1	0	3	3	3	1	0	3	0	3	2	2	3	3	0	2	2	2	0	0	3	1	3	0	1	2	0
Xil_xil_g_ben_17981_1	0	1	2	1	1	2	3	1	1	3	3	3	2	1	0	3	1	2	0	0	0	3	3	1	0	2	2	2	2	0	3	2	0	1	0	2	1	3	0	3	0	0	2	3	1	1	0	0	1
Xil_xil_g_ben_17981_2	0	1	2	1	1	2	3	1	1	3	3	3	2	0	1	3	2	0	0	0	0	3	3	1	0	2	2	2	2	0	3	2	0	1	0	2	1	3	0	2	1	1	3	3	1	1	0	0	1
Xil_xil_g_ben_19488_1	0	1	2	1	1	2	3	1	1	3	3	3	2	0	1	2	1	2	0	0	0	3	3	0	3	3	2	1	0	3	0	3	2	2	3	3	1	3	0	3	0	0	2	3	1	1	0	0	1
Xil_xil_g_ben_19488_2	1	1	2	1	1	2	3	1	1	3	3	3	2	0	1	2	1	2	0	0	0	3	3	1	0	2	3	2	2	0	3	2	0	1	0	2	1	3	0	2	1	1	3	3	1	1	0	0	1
[truncated: 3 more columns]

## Sheet: Fig2_b
File_ID	AMCK	species	Hybrid index (Fig. 2a)
			lower	H	upper
Xil_sag_d_lim_00878	878	Xil_hyb	0.292994	0.384615	0.482063
Xil_sag_d_lim_00882	882	Xil_hyb	0.257592	0.346154	0.442503
Xil_xil_d_ben_00870	870	Xil_hyb	0.320008	0.413461	0.511324
Xil_xil_d_ben_00902	902	Xil_hyb	0.284085	0.375	0.472232
Xil_xil_d_ben_00915	915	Xil_hyb	0.440676	0.538462	0.63432
Xil_xil_d_ben_07648	7648	Xil_hyb	0.431123	0.528846	0.625072
Xil_xil_d_ben_07653	7653	Xil_hyb	0.374928	0.471154	0.568877
Xil_xil_d_ben_07656	7656	Xil_hyb	0.450204	0.548077	0.643531
Xil_xil_d_ben_13113	13113	Xil_hyb	0.384212	0.480769	0.578334
Xil_xil_d_ben_13275	13275	Xil_hyb	0.638669	0.730769	0.811183
Xil_xil_d_ben_13426	13426	Xil_hyb	0.440676	0.538462	0.63432
Xil_sag_d_lim_00535	535	Xil_sag	0.980944	1	1
Xil_sag_d_lim_00862	862	Xil_sag	0.980944	1	1
Xil_sag_d_lim_00879	879	Xil_sag	0.980944	1	1
Xil_sag_d_lim_00884	884	Xil_sag	0.980944	1	1
Xil_sag_d_lim_07785	7785	Xil_sag	0.980944	1	1
Xil_sag_d_lim_13008	13008	Xil_sag	0.980944	1	1
Xil_sag_d_lim_13065	13065	Xil_sag	0.980944	1	1
Xil_sag_d_lim_13066	13066	Xil_sag	0.980944	1	1
Xil_sag_d_lim_13067	13067	Xil_sag	0.980944	1	1
Xil_sag_d_lim_13070	13070	Xil_sag	0.980944	1	1
Xil_sag_d_lim_13166	13166	Xil_sag	0.980944	1	1
Xil_sag_d_lim_13173	13173	Xil_sag	0.980944	1	1
Xil_sag_d_lim_19498	19498	Xil_sag	0.980944	1	1
Xil_sag_d_lim_07639	7639	Xil_sag_BC	0.847914	0.913462	0.958127
Xil_sag_d_lim_07710	7710	Xil_sag_BC	0.691021	0.778846	0.852578
Xil_sag_d_lim_13032	13032	Xil_sag_BC	0.847914	0.913462	0.958127
Xil_sag_d_lim_17976	17976	Xil_sag_BC	0.800938	0.875	0.930086
Xil_sag_g_lim_07709	7709	Xil_sag_BC	0.885182	0.942308	0.977151
Xil_sag_g_lim_07786	7786	Xil_sag_BC	0.537638	0.634615	0.724785
Xil_sag_g_lim_13137	13137	Xil_sag_BC	0.778241	0.855769	0.915305
Xil_sag_g_lim_17980	17980	Xil_sag_BC	0.659443	0.75	0.827898
Xil_xil_d_ben_13034	13034	Xil_sag_BC	0.691021	0.778846	0.852578
Xil_xil_d_ben_13446	13446	Xil_sag_BC	0.744941	0.826923	0.892395
Xil_xil_d_ben_19484	19484	Xil_sag_BC	0.957415	0.990385	0.999514
Xil_xil_d_ben_19493	19493	Xil_sag_BC	0.712379	0.798077	0.868676
Xil_xil_g_ben_17981	17981	Xil_sag_BC	0.860091	0.923077	0.964723
Xil_xil_g_ben_19488	19488	Xil_sag_BC	0.680437	0.769231	0.844397
Xil_xil_d_ben_00874	874	Xil_xil	0	0	0.0190555
Xil_xil_d_ben_13152	13152	Xil_xil	0	0	0.0190555
Xil_xil_g_ben_00869	869	Xil_xil	0	0	0.0190555
Xil_xil_g_ben_00871	871	Xil_xil	0	0	0.0190555
Xil_xil_g_ben_00873	873	Xil_xil	0	0	0.0190555
Xil_xil_g_ben_00875	875	Xil_xil	0	0	0.0190555
Xil_xil_g_ben_13154	13154	Xil_xil	0	0	0.0190555
Xil_xil_g_ben_13262	13262	Xil_xil	0	0	0.0190555
Xil_xil_g_ben_13408	13408	Xil_xil	0	0	0.0190555
Xil_xil_g_ben_13413	13413	Xil_xil	0	0	0.0190555
Xil_xil_d_ben_00872	872	Xil_xil_BC	0.12335	0.192308	0.276841
Xil_xil_d_ben_00880	880	Xil_xil_BC	0.107605	0.173077	0.255059
Xil_xil_d_ben_00881	881	Xil_xil_BC	0.197252	0.278846	0.37164
Xil_xil_d_ben_17975	17975	Xil_xil_BC	0.155603	0.230769	0.319563
Xil_xil_d_ben_19501	19501	Xil_xil_BC	0.180433	0.259615	0.35097
Xil_xil_g_ben_01239	1239	Xil_xil_BC	0.147422	0.221154	0.308979
Xil_xil_g_ben_03841	3841	Xil_xil_BC	0.107605	0.173077	0.255059
Xil_ama_d_ben_07661	7661	Xil_ama
Xil_ama_d_ben_07666	7666	Xil_ama
Xil_ama_d_ben_07667	7667	Xil_ama
Xil_ama_d_ben_13025	13025	Xil_ama
Xil_ama_d_ben_13039	13039	Xil_ama
Xil_ama_d_ben_13091	13091	Xil_ama
Xil_ama_d_ben_13185	13185	Xil_ama
Xil_ama_d_ben_13268	13268	Xil_ama
Xil_ama_d_ben_13636	13636	Xil_ama
Xil_ama_d_ben_13637	13637	Xil_ama
Xil_ama_d_ben_13638	13638	Xil_ama
Xil_ama_d_ben_17973	17973	Xil_ama
Xil_ama_d_ben_17974	17974	Xil_ama
Xil_ama_d_ben_17985	17985	Xil_ama
Xil_ama_d_ben_19033	19033	Xil_ama
Xil_ama_d_ben_19034	19034	Xil_ama
Xil_ama_d_ben_19035	19035	Xil_ama
Xil_ama_d_ben_19315	19315	Xil_ama
Xil_ama_d_ben_19481	19481	Xil_ama
Xil_ama_d_ben_19482	19482	Xil_ama
Xil_ama_d_ben_19503	19503	Xil_ama
Xil_vir_d_ben_00539	539	Xil_vir
Xil_vir_d_ben_00877	877	Xil_vir
Xil_vir_d_ben_01247	1247	Xil_vir
Xil_vir_d_ben_01254	1254	Xil_vir
Xil_vir_d_ben_01263	1263	Xil_vir
Xil_vir_d_ben_13014	13014	Xil_vir
Xil_vir_d_ben_13016	13016	Xil_vir
Xil_vir_d_ben_13051	13051	Xil_vir
Xil_vir_d_ben_13075	13075	Xil_vir
Xil_vir_d_ben_13076	13076	Xil_vir
Xil_vir_d_ben_13079	13079	Xil_vir
Xil_vir_d_ben_13080	13080	Xil_vir
Xil_vir_d_ben_13109	13109	Xil_vir
Xil_vir_d_ben_13178	13178	Xil_vir
Xil_vir_d_ben_13180	13180	Xil_vir
Xil_vir_d_ben_19317	19317	Xil_vir
Xil_vir_d_ben_19319	19319	Xil_vir
Xil_vir_d_ben_19323	19323	Xil_vir
Xil_vir_d_ben_19494	19494	Xil_vir
Man_cit_d_nlp_02589	2589	Man_cit
Man_cit_d_nlp_03928	3928	Man_cit
Man_cit_d_nlp_07731	7731	Man_cit
Man_cit_d_nlp_07736	7736	Man_cit
Man_cit_d_nlp_07737	7737	Man_cit
Man_cit_d_nlp_07738	7738	Man_cit
Man_cit_d_nlp_07739	7739	Man_cit
Man_cit_d_nlp_13350	13350	Man_cit
Man_cit_d_nlp_13358	13358	Man_cit
Man_cit_d_nlp_13370	13370	Man_cit
Man_cit_d_nlp_13458	13458	Man_cit
Man_cit_d_nlp_13676	13676	Man_cit
Man_cit_d_nlp_13677	13677	Man_cit
Man_cit_g_nlp_02584	2584	Man_cit
Man_cit_g_nlp_03043	3043	Man_cit
Man_cit_g_nlp_03926	3926	Man_cit
Man_cit_g_nlp_07740	7740	Man_cit
Man_cit_g_nlp_07741	7741	Man_cit
Man_cit_g_nlp_13376	13376	Man_cit
Man_cit_g_nlp_13460	13460	Man_cit
Man_cit_g_nlp_13946	13946	Man_cit
Man_cit_g_nlp_13947	13947	Man_cit
Man_cit_g_nlp_14025	14025	Man_cit
Man_cit_g_nlp_14026	14026	Man_cit
Man_cit_g_nlp_14029	14029	Man_cit

## Sheet: Fig2_c&Supp_Fig14
xiloaensis vs. sagittae					xiloaensis vs. hybrids					hybrids vs. sagittae
time	xil_Ne	sag_Ne	between_pops	RCCR	time	xil_Ne	hyb_Ne	between_pops	RCCR	time	hyb_Ne	sag_Ne	between_pops	RCCR
0	33190558	35432157	41811194	0.81975	0	33268393	1061929	37721642	0.0545618	0	1084592	35458628	39319706	0.0535305
228	9545742	2657289	41811194	0.0994302	205	22418303	1061929	37721642	0.0537571	214	656696	7023059	39319706	0.0305466
518	558051	390020	41811194	0.0109814	467	1261425	164333	19365155	0.0150159	487	121868	524366	39319381	0.00502989
888	70102	97596	4649374	0.0175498	801	101950	43762	410366	0.149229	835	39098	128507	2524941	0.0237452
1358	15398	28063	200374	0.0992426	1225	22274	17908	48577	0.408712	1277	17116	31877	158441	0.140578
1957	6059	11062	33058	0.236846	1765	7431	9631	13888	0.604053	1840	9337	13080	32558	0.334672
2719	3967	6667	11438	0.434957	2453	4371	6224	6728	0.763339	2557	5908	7401	11864	0.553875
3689	3568	4936	6618	0.625883	3328	3603	4752	4773	0.858627	3469	4682	5279	6465	0.767607
4923	4224	4660	5747	0.771179	4442	3884	4423	4598	0.899386	4630	4540	4642	5048	0.909476
6495	5899	5442	6926	0.817409	5859	5299	5190	5737	0.914184	6108	5509	5172	5563	0.959069
8495	9047	7739	10406	0.801648	7664	7947	7541	8654	0.894187	7988	8142	7099	8108	0.935438
11040	15219	12519	17164	0.800378	9960	12586	12466	14226	0.880445	10382	13472	11339	13724	0.897266
14280	23827	20719	27633	0.802113	12884	19976	20985	23065	0.887402	13429	22402	18949	23427	0.87639
18404	34621	31784	39871	0.83124	16604	30071	32532	34264	0.912138	17307	34027	29765	36102	0.87955
23653	44541	42540	49644	0.876595	21340	40694	43796	44677	0.944303	22244	44792	40990	47521	0.900789
30334	49943	49137	53772	0.921243	27368	48080	50720	50813	0.97151	28527	50948	48581	53434	0.930805
38838	50193	50613	52768	0.955173	35040	50250	52181	51786	0.988629	36523	51919	50968	53591	0.959852
49661	47835	48930	49518	0.976961	44805	48770	50321	49635	0.997955	46702	49971	49811	50771	0.982663
63437	45656	47052	46629	0.993876	57234	46505	47835	47049	1.00238	59657	47610	47723	47732	0.998627
80972	45279	46591	45483	1.00974	73053	45468	46415	45744	1.00423	76146	46413	46610	46095	1.00903
103289	47521	48388	46657	1.02773	93188	46696	46952	46517	1.00658	97134	47271	47518	46623	1.01656
131695	52850	53003	50540	1.04721	118816	50762	50100	49865	1.0113	123847	50862	51093	49816	1.02331
167851	61644	60834	57700	1.0613	151436	58118	56610	56373	1.01741	157848	57906	57862	56229	1.02943
213870	73882	71952	68614	1.06254	192954	69049	67134	66637	1.02163	201125	68949	68093	66261	1.03406
272442	88073	85401	82976	1.04508	245799	82970	81590	80709	1.01939	256207	83595	81208	79614	1.03479
346994	99591	97692	98816	0.99814	313059	96834	98390	97352	1.00261	326316	99417	94524	94584	1.02458
441882	56025	68151	111847	0.549824	398669	71364	102105	111822	0.75129	415551	85902	80411	106793	0.777826
562658	53390	59762	71259	0.791433	507634	54522	56879	59297	0.938929	529131	57192	61233	68997	0.85719
716382	443891	187037	71259	3.69329	646324	106763	63089	59297	1.33753	673692	81050	100040	68997	1.29788
912047	2369676	2142958	2489064	0.904204	822852	2551134	3645719	3602254	0.833299	857695	3043424	2027251	1971506	1.23434
1161085	2369676	2142958	2489064	0.904204	1047535	2551134	3645719	3602254	0.833299	1091892	3043424	2027251	1971506	1.23434
1478061	2369676	2142958	2489064	0.904204	1333512	2551134	3645719	3602254	0.833299	1389981	3043424	2027251	1971506	1.23434

## Sheet: Fig3_a
ind	species	LD1	LD2
Xil_sag_d_lim_00535	Xil_sag	-2.27354	-0.301165
Xil_sag_d_lim_00862	Xil_sag	-2.69468	-1.1438
Xil_sag_d_lim_00878	Xil_hyb	-0.676303	-0.080695
Xil_sag_d_lim_00879	Xil_sag	-2.49778	-1.1403
Xil_sag_d_lim_00882	Xil_hyb	-0.321762	2.31332
Xil_sag_d_lim_00884	Xil_sag	-2.7702	-1.21711
Xil_sag_d_lim_07785	Xil_sag	-0.852382	1.29714
Xil_sag_d_lim_13008	Xil_sag	-2.11612	-3.03214
Xil_sag_d_lim_13065	Xil_sag	-2.33535	-1.68526
Xil_sag_d_lim_13066	Xil_sag	-1.29515	-0.733707
Xil_sag_d_lim_13067	Xil_sag	-2.74938	-0.857138
Xil_sag_d_lim_13070	Xil_sag	-2.30901	-0.492085
Xil_sag_d_lim_13166	Xil_sag	-0.785242	-1.04103
Xil_sag_d_lim_13173	Xil_sag	-0.439958	0.0613359
Xil_sag_d_lim_19498	Xil_sag	-2.20982	-2.21825
Xil_xil_d_ben_00870	Xil_hyb	0.465732	1.40999
Xil_xil_d_ben_00874	Xil_xil	2.19856	-1.0068
Xil_xil_d_ben_00902	Xil_hyb	-0.261832	2.20493
Xil_xil_d_ben_00915	Xil_hyb	-0.0766322	1.11004
Xil_xil_d_ben_07648	Xil_hyb	0.127978	3.44617
Xil_xil_d_ben_07653	Xil_hyb	-1.8508	2.46772
Xil_xil_d_ben_07656	Xil_hyb	-2.33657	2.48831
Xil_xil_d_ben_13113	Xil_hyb	0.745281	-0.0815916
Xil_xil_d_ben_13152	Xil_xil	2.01542	-0.842295
Xil_xil_d_ben_13275	Xil_hyb	0.594515	2.53904
Xil_xil_d_ben_13426	Xil_hyb	-0.108857	0.909162
Xil_xil_g_ben_00869	Xil_xil	4.3678	0.559438
Xil_xil_g_ben_00871	Xil_xil	2.16144	0.0591334
Xil_xil_g_ben_00873	Xil_xil	1.65406	-0.225089
Xil_xil_g_ben_00875	Xil_xil	2.95281	-0.686624
Xil_xil_g_ben_13154	Xil_xil	4.30172	-1.62956
Xil_xil_g_ben_13262	Xil_xil	1.17485	-0.110784
Xil_xil_g_ben_13408	Xil_xil	4.48944	-0.663929
Xil_xil_g_ben_13413	Xil_xil	3.71176	-1.67637

## Sheet: Fig3_b-c&S16-S19&Table_S10&11
ind	species	Csize	SL	body.depth	eye.width	pectoral.fin	head.angle.LM1	caudal.width7.11	caudal.width8.10	back.width6.14	back.width6.12	genetic_PC1	genetic_PC2	genetic_PC3	genetic_PC4	genetic_PC5	genetic_PC6	genetic_PC7	genetic_PC8	genetic_PC9	genetic_PC10	genetic_PC11	genetic_PC12	genetic_PC13	genetic_PC14	genetic_PC15	genetic_PC16	genetic_PC17	genetic_PC18	genetic_PC19	genetic_PC20	genetic_PC21	genetic_PC22	genetic_PC23	genetic_PC24	genetic_PC25	genetic_PC26	genetic_PC27	genetic_PC28	genetic_PC29	genetic_PC30	genetic_PC31	genetic_PC32	genetic_PC33	genetic_PC34	genetic_PC35	genetic_PC36	genetic_PC37	genetic_PC38
Xil_ama_d_ben_07661	Xil_ama	24.0186	13.3054	6.00301	1.23112	0.983224	63.7918	2.1714	1.85895	4.59733	3.69506	-43.5983	4.89716	-21.7558	0.0971326	-0.575254	1.45954	-4.42945	4.45385	-5.81723	9.24111	-2.39328	3.61559	-1.24707	18.3038	-33.5673	26.988	0.702953	-22.1181	-0.335356	-10.9602	10.0372	5.09005	-9.13346	-25.057	22.0177	8.16387	-4.18055	-1.84349	-23.9088	4.53803	9.07961	12.4328	-18.652	-9.84984	-14.799	-5.55036	24.2628	0.242096
Xil_ama_d_ben_07666	Xil_ama	22.5745	12.4546	5.92128	1.15236	1.01318	67.1421	2.14349	1.78757	4.66935	3.75038	-43.7575	6.25414	-23.0185	-1.07546	1.59011	-0.206264	4.97757	10.8549	-1.37529	-13.2367	-16.7878	-6.9217	-10.0601	-3.47275	16.9129	-27.0601	18.6279	-10.0022	-3.78871	-12.1323	-25.0775	24.2767	23.4063	4.91691	-23.2925	-30.078	19.7517	12.7134	-14.648	-11.0596	13.0156	12.2676	-13.6732	0.276283	1.47601	-4.15935	-18.2022	29.4488
Xil_ama_d_ben_07667	Xil_ama	23.9771	13.0543	6.28825	1.26892	1.07532	67.8639	2.26235	1.85169	5.06483	3.97392	-43.5695	5.4747	-26.3235	0.654278	-3.72755	-3.31374	-1.25628	4.31225	1.09984	-11.7473	-9.73716	-9.59823	-15.295	-15.03	-12.5506	7.62153	16.0503	4.18127	6.25937	-0.0162742	33.5011	-0.327149	14.5658	-15.354	44.3731	-30.4652	19.7095	-17.991	17.2744	-7.76144	-15.674	37.1773	10.1427	2.39977	-4.40345	-3.52806	-25.6717	-21.4424
Xil_ama_d_ben_13025	Xil_ama	28.4581	15.5571	7.48549	1.14829	1.18558	72.2602	2.63616	2.21843	5.98981	4.70488	-44.8147	7.73104	-20.8487	-0.167984	-1.72876	-10.0791	1.09311	-6.21011	9.46113	-9.7348	-10.5989	0.660437	-8.11805	11.6477	7.10922	10.363	4.85629	-14.8423	-14.8156	-3.28833	-11.1389	10.5588	-1.48351	0.262409	2.09468	4.26426	7.93981	2.99377	-24.8933	1.43877	5.99097	-6.41895	3.70692	32.1894	-13.262	-30.0713	-6.46462	20.8692
Xil_ama_d_ben_13039	Xil_ama	33.4081	18.3051	8.6771	1.37427	1.33871	72.5244	3.26235	2.87127	6.9495	5.58165	-43.1039	6.22181	-22.2509	-0.790083	-0.224686	2.03509	-2.19709	-8.06367	0.609586	7.09128	-13.7965	-15.4196	-13.6083	-23.3377	-7.72184	12.7423	7.05287	18.8487	-0.836667	-0.0504672	23.2536	28.6192	-10.0258	-14.4423	0.290944	-25.8815	-26.9506	-8.02894	4.45793	11.5837	-3.83307	-41.0578	-20.9055	-2.23101	42.0021	7.26149	5.73179	24.6154
Xil_ama_d_ben_13091	Xil_ama	31.0673	17.1649	8.27385	1.32513	1.44969	70.825	3.06946	2.77349	6.91736	5.66725	-41.6715	4.92373	-14.5545	1.41662	-0.685444	-17.1549	6.89185	-3.66751	2.21242	-14.5467	-7.36191	-0.795559	-14.8638	11.5306	-14.4078	-22.3088	-22.6646	2.83308	-5.0656	-18.5636	4.00592	3.60127	-20.8629	10.3668	-9.24128	-19.8693	-30.9858	-24.5494	13.2782	-6.53591	7.89158	-20.9286	27.0271	7.28405	-33.7403	23.6607	-3.0079	-4.69808
Xil_ama_d_ben_13185	Xil_ama	21.2152	11.6419	5.39619	1.17857	0.804105	67.3769	1.9719	1.50222	4.53407	3.46963	-44.9809	7.04436	-19.0525	1.4002	-1.33345	-7.13417	-2.58736	6.62621	12.1774	-1.47283	13.3364	10.6908	11.4516	27.9316	1.1809	-39.5377	-13.2193	-14.9172	-16.7764	-12.207	-14.1037	-19.3432	7.20299	-5.3568	15.6694	-2.07995	20.4004	-5.46007	24.5063	-9.82356	-31.03	-20.355	-33.0585	8.69983	15.8998	8.14349	4.24766	-9.37149
Xil_ama_d_ben_13268	Xil_ama	28.8232	15.8185	7.58609	1.4094	1.10156	70.4704	2.88577	2.28362	6.03217	5.08265	-40.6553	9.24247	-22.3425	-0.184605	-1.69958	-10.1134	0.406229	-3.58198	0.0114053	-12.1922	-2.07178	-3.32044	-9.82486	21.3374	-18.5837	3.67889	-10.4784	-20.2792	-9.98358	-19.0106	-10.2498	-7.28225	5.52177	-2.3177	14.691	19.7951	-11.1738	7.60985	-19.3776	18.7373	-4.89368	-1.66612	7.82072	-12.5072	4.43903	14.9272	-1.03716	0.732685
Xil_ama_d_ben_13636	Xil_ama	19.9342	10.864	5.3909	1.05938	0.855882	71.8333	1.91909	1.74335	4.52907	3.45099	-42.4656	7.71811	-23.6462	2.70336	2.75012	1.11448	0.120411	-3.61296	-7.78363	10.9726	1.50313	14.8702	-6.30341	-1.62747	19.3321	-3.28334	25.0269	14.7056	-1.2278	38.9443	-22.5504	-13.1965	-17.6178	-9.19635	17.7292	7.01358	-21.3531	-6.06684	-19.4566	-44.7824	-20.9841	3.41238	20.376	-7.94389	-4.00317	20.5594	-6.55519	9.14568
Xil_ama_d_ben_13637	Xil_ama	25.9043	13.9485	6.77604	1.22558	1.16654	72.1475	2.45792	2.11694	5.77576	4.72834	-42.9969	3.6095	-20.3314	1.36643	-1.06799	-0.973059	0.51978	-3.72339	8.0295	8.5749	25.1063	0.876876	7.02026	-4.32833	27.0191	-33.8113	-20.5521	34.6961	0.447602	12.3035	37.3622	-0.281894	9.34342	2.43615	0.751278	32.4908	-4.82414	-27.6675	-5.26059	14.7238	-3.18509	14.0673	-11.9222	-13.4669	-4.97184	-26.6412	-1.3418	22.5676
Xil_ama_d_ben_13638	Xil_ama	25.4384	13.5835	6.02386	0.99853	1.04003	69.0729	2.23476	1.82458	5.2819	4.17003	-41.7775	6.03168	-23.6963	-2.08652	-4.45447	3.43749	-4.94772	-2.33314	-5.1199	7.58083	11.5289	21.0512	6.77727	-2.6897	13.9999	22.4663	32.826	6.40296	-17.8832	-2.56487	-11.7405	36.6348	25.6982	5.87208	-9.125	10.6017	11.3269	-18.3427	21.2336	28.7467	-13.3765	-29.5388	8.70682	-20.0067	-28.8529	2.97559	-5.28744	-24.4101
Xil_ama_d_ben_17973	Xil_ama	26.3336	14.2422	7.05318	1.45252	1.20306	67.6238	2.26368	1.88359	5.17455	3.99238	-44.4829	5.75247	-24.2893	-0.904223	-2.51621	2.58937	-2.7986	6.77189	3.79213	15.9381	7.07087	-12.5499	17.2104	-8.53082	-1.97775	-5.72282	-12.3792	1.41709	11.2726	-6.73652	-19.821	5.33823	-38.8541	-10.4827	-7.97635	-26.2319	10.9719	2.45823	8.42329	-10.0713	-5.97623	4.53397	22.3913	-11.5587	8.94741	-39.01	9.64832	-4.60932
Xil_ama_d_ben_17974	Xil_ama	24.0202	12.8153	6.31229	1.07649	0.975326	67.8791	1.92096	1.48553	4.82734	4.22813	-44.523	5.09788	-24.9798	0.209275	-1.21317	3.25235	-4.31277	-8.29359	-10.0798	-2.83169	-13.9087	26.6056	4.06282	6.79198	-3.32059	6.47127	14.5932	-10.1606	10.2229	-20.7633	11.1558	-32.9648	22.1756	8.39851	-28.5043	5.95117	-5.20406	-9.95756	13.9598	15.6642	-8.98761	29.3088	32.1599	6.09083	27.927	4.09307	11.8683	22.383
Xil_ama_d_ben_17985	Xil_ama	29.7804	16.0835	7.82126	1.36499	1.20948	68.8266	2.46911	2.29576	6.08015	4.86458	-45.9925	7.84122	-24.4193	2.55139	-3.0608	-0.808355	1.77061	-1.98706	2.92451	10.2196	4.9451	-4.23409	-13.6721	-7.87695	0.51277	-23.1374	-3.7025	12.8585	-0.254652	-0.662519	-11.0524	11.8104	15.1409	-4.74493	7.56435	22.6547	-10.6272	11.1079	-17.0631	4.84983	25.644	2.84864	25.8981	22.5596	11.9399	6.76145	4.61119	-5.91967
Xil_ama_d_ben_19033	Xil_ama	26.0698	14.2622	6.90446	1.17089	1.10148	71.4288	2.40015	2.09302	5.69797	4.59189	-43.4276	5.70783	-23.5928	-0.651191	-0.26927	4.11685	2.44313	-14.2786	7.01233	3.58692	-4.0776	7.81191	1.02486	-4.4968	1.06782	-3.38873	-3.69497	-2.86344	-13.3956	16.0671	38.4296	-8.54571	-13.6956	1.27609	-21.5968	6.17421	12.7011	23.5859	-15.5142	2.71736	4.06536	-2.87619	-10.3817	39.0657	17.5787	17.5713	-18.5771	-33.0937
Xil_ama_d_ben_19034	Xil_ama	25.0351	13.7771	6.60153	1.25666	1.05372	69.6815	2.2577	1.93151	5.45068	4.07632	-42.6228	6.85384	-24.9646	0.0457926	-0.0724487	-6.20974	2.81571	-1.28241	0.139686	-17.1474	3.82163	9.0407	1.83093	13.9776	-4.33823	19.4775	7.19218	-2.59012	-7.71336	25.8266	3.86267	-11.5943	8.25298	57.2808	16.8332	-1.60374	4.12027	12.8989	10.3881	-15.3428	24.1896	-11.9531	-15.1638	-11.6561	-3.79335	-10.5012	-5.00709	10.1581
Xil_ama_d_ben_19035	Xil_ama	26.7867	14.3433	6.76704	1.17774	1.23226	70.8737	2.54099	1.98001	5.44011	4.61152	-44.2426	7.71918	-24.7547	-0.518056	-2.48076	7.14546	4.01103	6.29733	-4.20115	18.4087	16.3567	16.961	36.6746	24.2407	2.78889	17.0632	3.9864	-2.08795	-11.5814	0.936808	-2.32245	1.36878	-38.3388	-1.32326	-24.8967	-18.3099	-5.54082	-6.77754	-10.2447	13.6474	3.74625	20.5411	-13.2925	-11.0136	3.64599	7.93079	-18.3254	-3.6064
Xil_ama_d_ben_19315	Xil_ama	26.2541	14.3025	6.77956	1.21372	1.13128	68.2193	2.44006	2.00488	5.44276	4.26477	-42.7245	6.48562	-23.1822	-0.358368	-2.05755	4.04439	-3.53742	2.29128	0.825716	-2.3425	16.8209	-13.5795	-2.62608	-26.0954	-3.72523	19.9399	-20.4843	-3.56421	25.4543	-2.39321	-37.9361	-3.90721	15.4552	4.39331	-12.3249	14.3498	-21.1431	-27.9862	16.7249	-14.0042	34.3974	18.6108	-27.8325	-0.333052	15.0222	5.85414	-9.24042	-24.3722
Xil_ama_d_ben_19481	Xil_ama	30.0731	16.1047	7.97535	1.28038	1.22425	72.4702	2.81363	2.28826	6.3224	5.3489	-43.1184	8.59157	-24.5336	3.51923	5.6873	5.46819	-1.10405	-0.636164	5.42141	-18.1956	-17.5949	-17.1099	-7.80472	3.9413	-12.1027	-8.07931	-28.8178	7.01575	35.185	15.4732	-1.32842	-18.5953	12.186	6.0596	-13.3556	-11.8293	-10.1384	29.0539	-0.648797	15.9121	-27.3117	-8.19236	-4.31932	-29.2667	-21.5725	-7.85715	-0.696114	-4.40513
Xil_ama_d_ben_19482	Xil_ama	25.8763	14.1897	6.48671	1.24873	1.15412	65.5419	2.32081	2.2301	5.31329	4.55361	-42.8612	5.08091	-24.287	2.68408	-0.0337581	0.138018	-6.76357	5.24552	-4.41902	13.6634	11.1546	-17.645	1.56415	-18.7629	17.7577	1.86799	-11.0711	-3.15791	5.63762	-18.1186	-4.86008	12.5427	-10.0871	-19.5582	15.1541	30.8971	21.3336	37.3284	11.6918	3.07995	1.5183	-0.496196	13.5618	-2.48018	-13.2655	5.3218	1.40265	-4.05717
Xil_ama_d_ben_19503	Xil_ama	24.0389	12.7014	6.28854	1.24159	1.15991	70.7903	2.19043	1.57468	5.20961	4.20505	-45.2784	6.93562	-23.8999	-0.156487	1.61048	2.7534	0.545684	3.36205	-12.1016	-3.68956	-9.87295	-8.32976	7.65524	-19.3053	1.56786	12.8738	10.7325	7.4533	11.6881	15.0828	8.55048	-19.9408	-5.13682	8.97278	-8.67607	4.87813	25.0621	7.2789	8.45167	-13.9553	3.93493	-14.826	-5.69249	12.3391	-11.5579	9.00607	57.1513	3.68442
Xil_sag_d_lim_00535	Xil_sag	29.9752	16.5415	6.81958	1.42171	1.115	60.5009	2.78029	2.47314	6.36898	5.39297	21.5872	-29.3267	-10.274	-7.95099	-16.7516	-0.377307	14.6558	-7.68354	1.95777	-4.65387	-2.24259	-8.23224	24.456	2.46991	-2.54211	-3.6419	-0.0816971	-1.23522	-3.93876	-5.77156	6.49683	2.38271	8.54668	2.93882	6.50457	-2.7667	-5.91761	0.802263	-6.13067	3.665	13.5622	-1.04712	9.97734	-4.4488	5.03253	0.398904	2.33075	-0.872595
Xil_sag_d_lim_00862	Xil_sag	23.242	12.7968	5.19627	1.1696	0.926964	60.1216	2.21845	1.63767	4.44018	3.63567	21.16	-32.9879	-7.96185	-4.67197	-20.56	19.7049	11.4156	-0.0500178	3.13678	-13.5566	2.97986	-9.91763	4.6687	2.15786	-7.54301	3.63924	-3.68511	3.5473	-3.79329	-3.96677	0.0794109	6.33719	3.86697	-1.62925	4.21271	15.2319	-12.3243	15.1876	-2.46811	-7.55155	-4.35612	-8.51416	6.92884	-7.15371	11.553	6.30081	-23.8703	-0.932255
Xil_sag_d_lim_00878	Xil_hyb	27.2538	15.1224	6.47086	1.26628	1.19064	61.5799	2.3871	2.23982	5.64133	4.90583	23.4572	9.59804	-2.26042	36.9875	3.1541	-4.91023	7.58699	-4.87538	-6.28962	5.30268	6.90078	-9.84858	7.94679	1.88748	6.71941	-0.511115	1.67685	-2.3714	-2.43058	4.44525	-8.30574	-7.499	-3.81228	-9.57673	-6.05866	-9.13878	-0.540006	6.41889	11.5946	5.09718	1.07055	1.33762	-1.14543	19.3339	-5.25543	3.56622	1.78142	-8.3435
Xil_sag_d_lim_00879	Xil_sag	28.3742	15.7494	6.32603	1.29559	1.04685	60.322	2.55817	2.10745	5.50544	4.83638	25.2739	-31.056	-8.87147	2.54955	-32.9848	0.267264	4.58726	-9.42158	-0.443949	7.31021	-0.631239	13.2954	-23.7268	3.20732	16.9897	0.872868	9.43315	-10.7326	-0.0009923	-6.33761	6.57085	-10.2376	-2.34984	-13.735	-6.86928	-3.96583	-10.2509	8.76564	3.40492	-7.67866	2.37104	1.63156	-12.5822	-11.9457	-5.64537	-2.40052	1.34121	-6.30073
Xil_sag_d_lim_00882	Xil_hyb	31.0974	17.0847	7.30586	1.40082	1.03229	62.9784	3.00535	2.59448	6.19652	5.5234	16.9115	20.1893	10.1919	15.1864	-10.8688	-48.3113	15.4084	-11.0481	-5.41934	2.92573	-2.74626	-0.382288	1.8548	1.28817	8.75255	5.91082	2.05467	-1.62981	9.71595	0.105105	-1.32008	-2.30811	3.59861	-10.5044	1.70697	2.68094	-3.57894	-1.85025	-2.59049	3.31676	-5.37054	-2.97704	-4.40449	1.83569	1.31558	-3.34702	-0.21662	0.0577277
Xil_sag_d_lim_00884	Xil_sag	28.7252	15.706	6.3405	1.29122	1.16047	60.4029	2.48416	2.01574	5.2075	4.57767	23.8688	-34.3553	-6.56847	1.26777	-32.8573	8.24431	-7.11646	14.2733	-4.3601	8.45412	0.664773	10.3851	-16.7929	-2.61385	4.83424	-8.09095	-2.69782	-1.91098	3.93387	-4.77332	-3.45937	2.87181	1.37449	5.36625	-0.733498	-8.18542	6.13426	-1.66605	-4.6051	0.348401	-0.421409	-3.48898	-1.67879	4.32855	-3.10188	-6.51067	7.88629	-5.01906
Xil_sag_d_lim_07639	BC	26.5378	14.6563	5.89752	1.11394	1.24854	63.487	2.59281	2.03042	5.01029	4.38869	31.1339	-20.2807	-14.4641	-14.525	21.0992	-0.242302	7.94165	-2.89371	1.1539	0.0152672	1.98406	4.91061	-6.39288	0.418822	3.99727	2.32136	4.48136	-5.77835	3.12893	-0.0354675	0.767363	-1.59166	3.27556	-8.31475	12.7818	1.59988	-7.695	2.5783	-2.03855	0.795724	3.68066	-4.09018	-5.95848	1.61814	-0.929361	-7.59879	5.89323	2.82412
Xil_sag_d_lim_07710	BC	29.4484	16.162	6.93015	1.17334	1.38049	65.9065	2.67112	2.18732	5.64888	4.95104	32.2335	-23.6853	-15.6693	-11.9368	23.4521	-6.83507	-8.30821	4.34532	-0.902658	3.56794	-0.211209	-1.60378	-4.18052	-5.88112	4.40749	0.0641918	-0.626928	-1.13002	1.36642	3.35118	-1.69268	1.30181	1.04054	3.89937	-2.39127	-4.49985	2.07748	-1.80739	-4.75133	3.18084	-2.32667	5.25094	-3.84545	3.8326	-4.60251	6.80793	-0.786009	-7.37384
Xil_sag_d_lim_07785	Xil_sag	41.1043	22.4572	9.63579	1.39662	1.72454	69.0542	4.16476	3.34887	8.17863	7.27718	25.1336	-34.0423	-11.6252	-8.86399	-11.2289	4.09559	2.65152	13.133	-9.52898	-4.5565	1.67266	-11.0928	15.8508	-5.39005	-6.3297	1.43458	-1.28022	-1.4572	0.83012	-3.82685	1.75628	6.65735	1.56739	6.77398	6.68921	4.5042	3.60655	-0.0131883	-9.7122	3.34092	1.29286	2.39477	0.752655	-7.39648	9.50035	-1.21765	1.37715	6.67516
Xil_sag_d_lim_13008	Xil_sag	28.8203	15.8484	6.71026	1.30505	1.04978	64.4468	2.61515	2.20581	5.88852	4.34744	23.9249	-34.689	-6.41316	-6.39086	-22.0316	-4.70396	3.03116	2.66033	-9.91986	-7.20964	-3.8745	-5.5194	10.9022	2.80707	-4.79365	-2.36415	-4.0892	6.43853	-6.57308	3.57641	-2.44615	-1.58929	3.62965	0.633956	-0.597544	4.20921	-2.78278	-5.53727	-7.80847	-6.88065	-4.60012	4.9533	-3.6481	2.86115	-1.98876	2.33149	6.64023	-1.65233
Xil_sag_d_lim_13032	BC	31.5206	17.5069	7.29826	1.44207	1.2446	64.3296	3.26285	2.3673	6.18764	5.13839	24.9821	-26.0415	-6.73981	10.1008	-24.2391	-1.6519	-19.494	3.86325	4.81489	11.3151	-2.51421	6.5643	-9.50222	1.66098	1.66656	2.62952	-1.77735	-3.3287	2.60472	4.73325	-6.24073	0.424326	-4.57373	-0.0147781	-4.38995	2.16424	4.69815	-1.27907	12.1429	-3.91683	-6.59472	0.0634422	5.98316	10.3042	3.23978	-1.56984	7.40548	6.03996
Xil_sag_d_lim_13065	Xil_sag	28.1018	15.2879	6.41325	1.19815	1.07384	65.7293	2.62662	1.89279	5.58442	4.61853	25.6671	-35.9622	-10.9787	-9.30392	-17.4919	13.4877	13.313	-2.63114	-2.62189	-14.1781	-2.89118	-14.324	27.3619	-2.08943	-4.71116	-6.00027	6.60582	2.34351	-2.44717	6.50208	-5.49643	-0.170767	0.863264	1.9784	1.94727	3.33276	-5.1577	-7.38907	-0.909056	-2.71943	-13.096	3.13977	-1.64572	4.83552	-3.56945	2.72485	-2.73829	-2.84267
Xil_sag_d_lim_13066	Xil_sag	30.4921	16.8739	7.08555	1.26553	1.06899	65.7168	2.99346	2.23582	6.49015	5.11818	22.3249	-35.73	-5.73846	-8.8721	-28.0464	-0.374788	-0.939985	-5.88077	0.341239	-7.75281	-3.96015	-6.39047	24.6686	-4.29342	-10.0809	-2.72515	3.87059	4.47832	-2.27956	4.1853	-5.37531	8.36153	-3.67981	6.14979	0.766205	0.145402	2.28224	-8.36088	0.515848	-0.106232	-6.25282	6.36426	5.32823	10.5074	0.385635	-3.65028	6.21542	7.06449
Xil_sag_d_lim_13067	Xil_sag	28.904	16.0527	6.40657	1.13064	1.02927	64.0109	2.6977	2.17765	6.18563	4.86618	23.9208	-32.1227	-9.8177	-10.9924	-16.2603	10.3895	12.6778	-6.92872	-4.44618	-5.15358	3.04394	-13.4917	10.2007	-1.8435	-2.82555	-1.19638	0.0324452	-4.84951	-1.25343	-1.0866	5.29151	-1.57785	6.27033	-3.32045	-5.57784	-2.76935	10.7379	1.92236	0.595232	3.69349	-3.79107	-2.62018	4.96226	2.20128	1.36668	4.76102	2.11084	-3.3071
Xil_sag_d_lim_13070	Xil_sag	31.095	17.3851	6.85985	1.34854	1.03627	64.0199	2.70759	2.38103	6.35183	4.88334	22.2857	-32.6749	-8.7988	-3.2352	-20.7662	10.251	9.56409	-0.0950585	0.604244	-8.66392	3.15966	-2.29328	8.00574	2.71579	-2.83628	-5.89247	-5.26803	2.73401	-4.77318	4.11228	-2.75572	-1.28096	1.906	-0.187969	5.78156	-4.76778	-2.0055	-1.56669	3.90961	-3.10642	-0.231647	-5.63358	-4.11514	7.76585	-2.09494	1.39082	4.58111	-2.66241
Xil_sag_d_lim_13166	Xil_sag	33.3953	18.6447	7.95633	1.24825	1.37341	65.7336	3.36706	3.06517	7.01248	5.44681	24.1724	-32.9487	-5.94716	0.688215	-29.4506	11.0488	-3.98445	-11.771	5.60793	7.48443	0.0860195	11.7743	-21.7014	3.04317	13.5965	-1.05383	0.184902	-1.55761	-0.484598	-2.62849	3.65256	-10.4517	-5.17487	-6.79322	-4.41557	-4.33259	-2.87763	9.88878	4.91221	-0.107486	4.95881	-0.921582	-1.49262	-16.0243	-7.36997	-5.21641	0.251418	3.94917
Xil_sag_d_lim_13173	Xil_sag	32.494	17.9763	7.9994	1.33658	1.3197	70.3158	3.34349	2.64664	7.01043	5.53802	26.7782	-31.3169	-5.92774	4.87051	-28.2929	4.26101	-17.5241	1.81071	9.04093	6.39709	-1.57068	15.522	-20.4258	0.00868043	3.55123	0.741694	-2.70697	3.96532	2.55675	-1.84529	1.71537	-3.66906	-6.19398	8.38934	1.80028	-2.99139	2.06968	1.65246	-3.5513	-1.35805	12.1741	-0.10352	2.0108	-9.91271	-7.88632	1.07303	-3.98238	-0.485735
Xil_sag_d_lim_17976	BC	30.9941	16.8783	7.35703	1.39089	1.3057	63.2534	2.97498	2.21247	6.10187	4.93333	29.4912	-25.0047	-12.2178	-12.4195	17.3854	-4.17929	-1.91963	5.66228	-5.84592	1.53317	-2.99559	-1.11688	1.17607	2.7698	-0.82886	2.79638	-1.16874	0.908039	-4.10912	2.24827	-1.76495	4.73427	2.12904	1.82663	1.44673	-1.42444	7.63674	-7.57643	-6.66451	6.29833	-7.73159	-1.28615	1.58088	-0.783289	2.66544	-1.89005	13.8696	9.103
Xil_sag_d_lim_19498	Xil_sag	28.8327	15.6228	6.64705	1.29622	1.39334	63.8096	2.32655	2.10371	5.52567	4.3937	28.1121	-25.0608	-11.6473	-7.67662	13.6629	-7.96026	-8.74681	-0.0058719	4.24021	4.68815	-0.597706	-2.51377	3.04773	-1.44041	-7.09196	1.31048	-2.01642	9.08951	1.75126	7.78934	-1.37271	5.86651	2.99288	6.32167	-14.8004	-1.72885	7.36744	1.82163	-7.37412	4.06154	-4.1992	7.18112	8.71888	-2.41416	-2.94786	12.9007	-3.11076	-0.292714
Xil_sag_g_lim_07709	BC	27.7835	15.2246	6.19281	1.22485	1.27546	62.6057	2.57762	2.06691	5.34781	4.76814	30.1665	-20.7284	-16.3964	-17.5087	34.4261	-5.1754	0.199464	-0.889207	2.54652	-1.36157	-0.591395	2.72721	-4.57048	-0.351429	2.58636	4.35027	2.7509	0.449516	3.31189	-3.29802	-7.88927	1.20245	1.31539	-9.02725	-1.62407	2.8726	1.30213	-2.57441	4.66078	-1.97855	-5.47892	-3.56589	1.20831	0.397447	7.61694	-0.0281029	-0.279974	4.72438
Xil_sag_g_lim_07786	BC	24.9798	13.6271	5.74043	1.08439	1.05812	65.4675	2.35124	1.94106	4.98035	3.98703	30.8944	-23.1631	-15.7259	-13.8599	26.7597	0.793018	4.10924	-1.8818	-3.88211	0.438908	-0.0115294	0.299166	-4.50556	0.273907	4.51126	-3.14388	0.829537	-5.1823	0.977218	0.217143	2.1075	-5.4561	2.69988	-1.98693	5.57449	3.5646	-6.42083	2.78425	6.93931	0.898523	8.10708	-3.442	-11.5014	-2.28496	-0.14796	-4.8697	0.884274	-2.43197
Xil_sag_g_lim_13137	BC	31.6816	17.7276	7.43393	1.47214	1.46771	64.0202	2.87685	2.63933	6.17698	5.12824	31.3194	-15.3892	-13.2008	-15.9392	24.9813	-5.23485	6.00229	-5.40208	-3.51784	2.46453	4.88153	3.05087	-9.95757	-0.738569	5.24884	-0.556091	3.89396	-3.79	4.56251	-2.72351	-0.942632	-5.44568	-1.67414	-5.84082	-5.32974	0.555089	2.66952	2.85129	2.65504	-0.077328	2.54807	-9.00403	-3.15547	1.78885	2.88091	-5.6561	-8.77573	0.486562
Xil_sag_g_lim_17980	BC	25.9142	14.3086	5.98323	1.2211	1.09586	61.8251	2.42233	1.81438	5.03721	3.93997	32.0098	-14.3074	-11.4212	-12.758	30.7766	-10.9145	-12.4994	5.45995	5.81243	2.9994	-2.73578	4.25817	-5.88323	3.68125	-4.45122	-2.31355	-5.46511	3.52547	1.77298	-1.21918	-0.987085	1.95435	-7.38502	6.56863	-2.26408	1.26843	-0.471644	1.33566	1.88673	-0.610307	0.107507	4.38779	8.38758	1.2805	-3.25747	-3.41097	-5.56516	-1.69207
Xil_vir_d_ben_00539	Xil_vir	31.2292	16.9996	7.97552	1.36224	1.41114	70.2457	3.19481	2.55527	7.13406	6.25457	-8.7116	-21.5222	22.4681	1.03262	-10.5966	-44.3716	25.7476	-5.38076	-3.78543	-4.96784	-9.02649	-9.30232	17.9186	-6.64103	4.65095	3.90097	3.81581	0.522251	1.926	6.10766	-2.81608	5.81357	4.30016	-1.28489	4.02965	0.32685	-1.6515	-6.31441	-3.38033	-1.14739	1.84025	2.77432	0.738692	-0.0610653	-0.424335	-6.57126	-0.649326	-3.44361
Xil_vir_d_ben_00877	Xil_vir	34.9341	19.3027	8.93849	1.66333	1.36798	66.0644	3.32652	2.85399	7.3223	6.34655	-17.1076	-4.07491	34.252	-3.08028	-4.50451	-41.199	0.408238	10.4686	-7.92555	20.0423	3.69871	0.0585083	5.44128	-1.29149	1.27464	-0.592794	3.72138	16.7517	0.985197	-1.91653	3.33184	-0.208526	8.66748	15.8123	-1.1495	-14.3852	0.460496	33.8344	19.5093	5.80569	10.7934	10.9071	5.71446	-5.80104	5.37678	13.5577	-4.25149	-4.40393
Xil_vir_d_ben_01247	Xil_vir	37.2611	20.1284	9.18683	1.5467	1.36853	69.8812	3.62423	2.93268	7.93996	6.48376	-22.9754	-15.3259	29.7831	-1.07926	4.17242	17.8654	47.1442	42.5522	36.5344	4.02138	-26.3108	23.9519	-0.866477	22.453	2.41666	2.33235	3.14147	25.8287	22.4408	17.0399	-14.5186	-2.99075	-1.73141	-14.3666	13.6875	-1.74793	5.34407	1.7155	5.46277	29.3453	17.1063	-3.84188	4.10339	6.25357	7.94752	-0.706126	4.24196	-6.83916
Xil_vir_d_ben_01254	Xil_vir	43.7395	23.5533	11.3111	1.92815	1.81495	71.0032	4.28654	3.59667	9.0464	7.88903	-27.1154	-16.3994	34.4335	-3.68891	5.74117	0.456923	-35.6766	42.2792	20.4612	-15.3179	-4.34562	-10.6556	11.9887	-29.7615	15.8339	-3.46351	35.1708	-6.07817	3.72342	-19.9298	3.40094	-36.2932	-11.2127	3.84676	-2.58404	3.5281	-18.9635	-6.67099	-21.9308	15.0622	-4.05523	-10.1094	-11.2293	4.95224	-12.7025	-1.30898	-9.87618	-6.55869
Xil_vir_d_ben_01263	Xil_vir	33.1692	17.7244	8.23966	1.38638	1.48853	72.837	3.40409	2.48297	7.01459	5.69126	-27.2327	-12.6611	36.7773	-1.23488	5.15785	17.4541	-5.447	-39.1308	12.9427	36.6117	3.78716	-42.8618	-19.5287	15.5556	-2.8286	-10.8883	25.0155	-0.927868	-16.0817	7.36757	-19.1962	-9.46761	3.32853	26.9226	12.65	-11.4125	-14.9549	0.0643372	-1.56329	24.4994	-9.15798	16.0679	-1.23077	3.9315	5.93787	-15.6549	15.9679	-16.3375
Xil_vir_d_ben_13014	Xil_vir	35.7329	19.7081	8.94056	1.44201	1.42218	68.9368	3.33227	2.92821	7.74778	6.26655	-29.2728	-14.8964	39.7962	-0.688694	1.44071	-15.4101	0.976947	-2.58347	5.45867	-20.8643	20.3107	-14.0445	5.95393	4.65615	-6.51297	-13.1963	25.1884	-13.009	12.7695	-16.9248	17.487	-0.01412	-26.2429	8.11288	-1.01019	15.3957	2.51537	0.714676	12.8705	-8.2218	18.0089	-17.3196	13.9333	-6.13142	3.38142	-18.5241	-5.49327	1.5107
Xil_vir_d_ben_13016	Xil_vir	34.3732	18.6549	8.35189	1.40644	1.31572	69.0503	3.0723	2.63074	7.02706	5.36436	-26.8902	-16.6191	33.681	-3.82719	2.27251	-0.398415	-28.943	30.1583	-28.5711	18.4385	3.01102	14.9957	9.74781	8.48211	-29.3116	-21.1239	11.7875	-14.2524	8.87025	20.4788	3.48754	17.5181	16.0514	-4.34482	11.1875	5.3369	-16.7478	10.562	7.02901	-16.9435	-3.51693	-9.47698	3.67692	3.01008	15.7322	-7.18827	-3.48367	-4.01093
Xil_vir_d_ben_13051	Xil_vir	31.4987	17.5696	7.84463	1.38889	1.20036	67.9091	2.87824	2.50749	6.74914	5.75394	-26.4819	-14.7403	34.3417	-2.76309	2.50212	16.7508	-26.0787	-22.4722	11.574	27.9799	-24.9675	0.886757	41.5107	2.18922	20.6779	13.1011	-21.9258	-12.9869	10.5201	-5.59619	3.33445	-4.80144	27.0117	-15.7858	10.582	-8.26353	-16.9209	6.87601	11.8144	-5.95618	3.45179	-11.0441	1.67655	15.6373	-21.3066	9.81533	-14.0874	21.9388
Xil_vir_d_ben_13075	Xil_vir	30.0458	16.4357	7.30402	1.29972	1.37236	68.8525	2.98814	2.43749	6.29651	5.17072	-26.382	-14.8121	39.7733	-2.54468	1.22517	3.20526	-3.34147	-5.99288	27.2211	-36.6835	50.5976	3.94716	-7.67358	-0.852754	-9.24332	0.838179	11.1718	1.68216	-4.04221	13.7285	-1.89358	17.9874	-1.85758	-22.3027	-7.5077	-6.97654	-8.24845	20.5795	17.8906	7.74956	-5.60599	28.4768	-10.6675	6.04434	-12.2509	27.8864	17.9553	26.3057
Xil_vir_d_ben_13076	Xil_vir	31.4004	17.4415	7.52847	1.35763	1.30276	66.9959	2.96811	2.60624	6.73324	5.5177	-24.9778	-15.7538	36.1335	-7.28182	4.73878	13.9845	0.527819	-15.1948	-18.0023	6.38483	8.27182	-21.5555	-13.1819	35.7442	-19.7045	6.85005	12.2632	6.27539	31.1426	15.6337	8.57679	-8.29005	6.97286	-24.2403	-30.1808	10.3713	27.2276	-18.5175	-1.88975	-12.4083	9.95371	-14.4696	0.89834	3.36438	-12.3644	-5.3988	-24.8095	6.93223
Xil_vir_d_ben_13079	Xil_vir	29.6002	16.1343	7.54791	1.31238	1.35485	71.7648	2.9954	2.41074	6.77676	5.45687	-26.4784	-16.0518	38.501	0.394217	5.82391	-7.42839	-28.7075	-4.06997	-0.314611	-21.856	-23.011	6.1865	1.35342	20.8494	19.7339	0.337154	-16.6154	8.1634	3.98875	7.31742	8.53157	38.1409	-0.18167	4.1068	-14.2116	2.10352	-8.02774	1.44964	-19.846	-14.0182	-7.25086	16.4997	-13.8564	0.403082	-0.268421	-9.75163	19.3908	-34.7585
Xil_vir_d_ben_13080	Xil_vir	28.281	15.8345	7.32561	1.25711	1.19373	69.3594	2.85905	2.24332	6.33379	5.23201	-29.3563	-14.3728	38.8066	-4.68104	6.86748	4.50908	-24.1387	-18.7378	9.75527	-35.0338	-5.93218	0.915188	-0.656587	8.07212	27.7084	18.9463	-16.6046	11.5613	-19.2509	-4.82031	-8.87049	-12.9132	2.07593	-15.8911	12.085	-8.34726	26.715	-10.8957	-4.46613	-8.84002	13.0649	-8.84287	20.4086	-23.4426	32.9534	4.65806	6.95661	-8.67241
Xil_vir_d_ben_13109	Xil_vir	38.1325	21.0151	9.89106	1.6222	1.83341	74.1988	3.8942	3.31994	8.40798	7.0226	-23.6253	-15.2339	34.2229	-1.91111	4.59437	18.8851	17.3832	-2.16732	-30.5571	1.76776	-8.51843	2.23567	-13.7782	13.1785	9.54952	15.5618	0.500542	39.4242	11.0101	-50.5931	-5.24341	6.43915	-20.4655	25.3917	14.335	15.136	0.183351	2.47871	8.6363	-13.0571	-20.0994	9.02338	-18.6965	20.3942	-2.24856	9.55598	-4.60494	9.32476
Xil_vir_d_ben_13178	Xil_vir	27.0011	15.183	7.30137	1.24327	1.20436	70.893	2.68639	2.32537	6.58745	5.39101	-22.2367	-17.2441	34.2838	0.147544	1.76281	-13.3079	-1.98875	10.7396	-22.4314	19.4199	3.64157	-3.99399	-3.55206	-13.2078	-24.011	-7.94729	-13.9745	29.3958	-42.3668	-5.10964	-5.64438	-27.2611	11.2642	-14.4084	-1.96827	-13.3316	16.929	-8.20037	-18.3029	1.46703	21.9241	-2.70606	-10.3529	-13.8983	-13.945	12.607	1.24291	8.42389
Xil_vir_d_ben_13180	Xil_vir	36.3465	20.2439	9.10917	1.41524	1.50345	67.5994	3.3286	3.13272	7.44622	6.13123	-22.9073	-13.9278	31.7033	1.47787	6.38232	11.715	5.2162	11.0136	-51.0697	-13.8705	-22.5154	-6.76645	-14.2938	-8.24803	22.6625	-10.8719	-17.5769	-38.442	-16.2139	31.5628	0.741124	4.88106	-24.5056	1.50046	5.42557	10.0891	-1.15628	-11.3573	24.381	32.7521	5.88047	10.5142	2.13991	-3.62572	2.33015	6.91232	-5.23426	10.1617
Xil_vir_d_ben_19317	Xil_vir	24.0284	12.9723	6.09502	1.14716	1.00665	67.2245	2.21008	1.90571	5.29481	4.30878	-9.33429	-3.82624	29.1484	12.0332	8.92969	6.38032	12.9028	-35.7359	11.3153	12.3932	-2.63274	25.6488	8.29993	-27.6784	-8.54252	-28.2565	3.21829	-24.8309	37.8764	-4.83126	-2.45451	13.8087	-11.2422	20.0489	15.3779	-3.50548	27.8637	-16.2028	-26.3972	5.35267	3.76345	-2.21337	-5.37529	-17.7061	-0.255191	30.7729	1.84568	-0.0893987
Xil_vir_d_ben_19319	Xil_vir	40.7731	22.1218	10.5915	1.72312	2.00145	68.3998	3.4222	3.05995	8.44802	6.88454	-26.8338	-12.6529	33.2401	-2.40075	8.03883	11.7523	23.8783	14.9692	-16.094	4.19888	54.0759	13.7921	-8.91815	-9.04312	15.2128	21.9931	-28.4095	-18.0377	8.16348	-3.7923	11.3382	-2.27455	21.3509	15.1986	1.5601	-31.0951	-8.28462	-0.46124	-26.8617	-3.00434	-17.4211	-14.334	19.1695	14.284	4.75523	-12.3517	7.49224	-4.23931
Xil_vir_d_ben_19323	Xil_vir	21.2801	11.5718	4.90444	0.98728	0.919646	64.5653	1.94828	1.56075	4.34445	3.65363	-24.5918	-14.0016	33.8675	1.92564	8.13884	2.16267	8.91138	-28.935	-1.00412	-12.5722	-13.3636	41.3721	0.192204	-42.0262	-37.5819	3.05255	-6.72765	10.2329	-19.8178	2.57489	-18.452	-6.39626	-4.71982	-5.82247	-10.8124	14.1887	-4.23515	16.0195	5.23783	0.656594	-19.3493	0.737313	-5.02677	1.10905	-1.41516	-35.778	-13.9053	-1.58031
Xil_vir_d_ben_19494	Xil_vir	28.9657	15.6613	6.89807	1.3012	1.22905	67.1368	2.74048	2.13454	6.08472	4.9302	-22.3054	-14.6916	28.4673	0.359544	7.81848	2.18881	36.0617	23.86	40.5011	26.4575	-18.161	-18.2669	-13.7951	-11.6226	-1.89281	11.6351	-7.75101	-29.4248	-28.9662	-2.47626	18.1466	7.87836	6.1709	6.06926	-24.6771	20.2888	1.72201	-11.1478	9.53613	-35.359	-15.46	7.94111	3.43554	-15.9402	-2.63943	4.75564	6.1565	1.04773
Xil_xil_d_ben_00870	Xil_hyb	29.2676	15.9335	7.22629	1.27473	1.3312	64.9559	2.84879	2.07846	6.55422	5.62396	26.045	17.3057	-0.31503	38.9005	12.4398	8.78174	-2.96024	-5.83973	5.99677	-6.3661	0.848515	-11.6608	2.89863	-2.79162	-6.54567	4.21225	-2.62933	2.41366	-3.72406	6.58539	-4.21008	1.18573	-4.80978	3.04176	4.67765	-0.451193	8.32442	-5.62623	-3.04774	4.90814	-4.93331	-5.08813	4.49286	7.28907	-1.61584	-0.633192	-8.97795	4.27053
Xil_xil_d_ben_00872	BC	27.4332	15.1386	7.30868	1.4488	1.29983	65.089	2.52963	2.23395	5.97888	5.18194	23.1235	32.3992	7.05371	10.0048	-2.72962	-18.8699	-7.90579	6.38911	5.13097	0.620204	-1.83336	-1.59405	-0.363282	1.72096	-7.1135	7.93079	-4.6095	0.186526	6.2937	5.30246	-6.20162	1.93384	5.43736	2.36011	2.78333	9.0564	4.63477	-16.7852	-6.51354	7.76285	-8.84663	-2.53414	-4.06288	13.0047	1.02208	-0.467649	7.57013	5.22331
Xil_xil_d_ben_00874	Xil_xil	24.607	13.3239	6.75886	1.23201	0.953923	68.3244	2.18719	1.85033	5.52053	4.55262	20.4747	48.3954	9.63106	-13.5907	-7.61395	0.576609	-1.90104	3.82864	-1.18339	2.09514	2.78781	-3.7586	-1.22753	1.70403	-2.76778	3.38531	0.112264	-2.945	0.844904	0.927961	-5.69102	0.55818	-0.256885	-3.93886	-0.494475	4.25541	2.46374	0.268043	-3.2977	4.10813	-5.71511	-0.712608	2.25574	1.51979	4.694	-1.39153	-0.392102	7.18891
Xil_xil_d_ben_00880	BC	29.234	16.3035	7.67412	1.40739	1.31427	63.0792	2.71686	2.48373	6.0479	5.29981	21.3705	38.8956	9.05182	-10.051	-10.6403	-14.347	4.78598	-5.34591	-2.40739	0.580381	-2.28165	1.35623	-3.88477	0.601119	13.6857	2.13552	5.62089	-2.84181	5.75359	-0.843512	3.04816	-7.69285	-3.10799	-6.00651	-2.94371	-1.25901	-9.36221	1.08944	-1.70107	0.105041	-6.41271	0.678726	-5.05095	-6.71303	1.19653	-1.72293	-3.33252	-3.17348
Xil_xil_d_ben_00881	BC	30.5766	17.1772	7.9605	1.44534	1.44349	63.3123	2.72535	2.4068	5.99628	4.94559	17.7976	33.6321	12.4021	-3.25996	-15.7679	-43.4528	14.7545	-9.39987	-7.07219	1.86173	-2.35213	1.13512	-0.887517	1.97899	14.4317	4.93221	4.02374	-2.83532	8.77958	-0.286977	0.765703	-6.46523	1.47637	-11.9305	-1.15668	-0.436604	-7.14139	2.61862	-1.34836	2.24491	-5.44068	0.356107	-6.18597	-1.44669	1.36852	-2.70563	-1.58413	-4.68462
Xil_xil_d_ben_00902	Xil_hyb	26.2829	14.532	6.13043	1.29007	1.21448	60.5305	2.55456	2.2673	5.00615	4.1486	26.2298	12.8747	-1.83153	41.5807	11.1213	1.55438	-8.45668	13.1542	1.7414	-2.52641	-2.58859	-13.3682	7.66306	0.0428405	-5.47876	14.0167	-7.32383	9.67994	-0.694095	3.70851	5.8789	7.70694	-0.941658	16.7874	2.97965	-0.238654	6.18794	7.39383	-9.65286	2.44524	-14.3011	7.30884	2.92295	-5.3682	-3.60621	13.1645	-12.9714	10.7652
Xil_xil_d_ben_00915	Xil_hyb	29.3554	16.0168	7.13185	1.38976	1.40837	65.7377	2.84173	2.17726	6.06855	5.37714	24.9426	4.93902	-2.87413	34.3369	6.69922	-1.39322	0.97722	5.53953	4.94294	3.88743	7.48139	1.97095	1.19061	6.68006	2.28732	3.59322	-3.43596	-6.36603	2.00605	-5.48687	3.12985	-2.14123	2.30017	3.57731	8.28033	7.95255	3.41756	5.26101	-1.21355	-3.3718	-2.19317	-0.397471	-9.575	-11.7481	15.5247	-1.61505	-15.9396	4.71323
Xil_xil_d_ben_07648	Xil_hyb	28.43	15.1078	7.3862	1.14163	1.29682	76.5247	2.79714	2.30988	6.64988	5.38556	24.5897	13.178	-4.42117	36.7724	18.1004	11.7053	10.7088	2.3465	-10.6	-12.2252	-2.40726	8.82542	7.3749	4.67699	0.596362	-13.4316	12.6531	0.820946	-3.27089	-4.55144	3.86146	-3.17793	5.48441	-5.62841	-0.832042	-0.794238	-11.2891	-6.25089	1.47347	-3.68013	2.97613	0.0206433	2.3526	-1.65904	-2.72744	-6.16939	13.0359	-14.2123
Xil_xil_d_ben_07653	Xil_hyb	26.5094	14.0628	6.64131	1.10689	1.21486	71.9427	2.64668	2.0386	6.14213	5.35589	23.9542	13.1332	-0.646516	39.4859	12.4118	13.7337	3.83573	-1.67158	-6.80872	-4.44051	-3.97847	2.3547	3.7644	0.135669	2.34655	-6.81456	10.1846	2.23311	-2.18628	-7.95095	5.43318	-0.368197	8.99926	-9.86329	-4.15671	-2.72668	-11.5627	0.610305	-0.743851	-6.4552	8.32464	5.37426	0.0779313	-7.46189	-2.02185	-2.9778	14.0243	-0.30974
Xil_xil_d_ben_07656	Xil_hyb	24.2213	13.055	5.75912	1.111	1.10066	69.9815	2.43494	1.99495	5.49381	4.6935	24.6946	16.1579	-3.31798	34.8785	19.2384	14.2381	8.59128	1.25827	-12.4461	-7.49215	-1.69655	1.97541	3.84922	0.0660243	0.818135	-16.1155	9.40161	3.66233	-7.09921	-15.584	6.17441	6.35787	15.5779	-12.4351	-8.61466	-7.17141	-4.4975	-0.140539	-0.0082513	-8.87188	10.3426	1.225	-0.99065	3.61435	-9.27645	-8.04093	9.19666	-11.2623
Xil_xil_d_ben_13034	BC	24.5631	13.8785	6.01995	1.22602	0.970132	66.6696	2.43874	2.15631	5.50642	4.31624	27.5755	-13.0487	-4.72568	22.8002	-12.1464	-4.62359	-9.33014	0.224187	2.01106	7.0753	-0.308016	4.53185	-8.41028	1.88638	1.22016	4.96053	-0.675592	-0.47808	2.60673	0.858846	9.61673	1.31899	-5.60166	4.92063	1.88534	0.956656	8.47727	1.48097	-6.23415	2.16668	3.726	1.21147	-2.06696	-2.54776	-3.12713	-0.155133	4.54243	8.43264
Xil_xil_d_ben_13113	Xil_hyb	30.1141	16.6725	7.72233	1.5646	1.23948	69.4432	3.07986	2.4627	6.7965	6.02552	25.6878	8.69418	-0.887243	34.3168	1.50018	6.5847	3.58032	2.93698	-1.79483	-1.52096	8.67481	-6.88828	-4.07782	-8.18588	8.16936	11.2561	-7.86658	-3.59385	-5.02026	13.132	-11.8249	-10.4838	-7.19925	-3.25284	4.62588	-3.61619	5.67616	-1.28702	2.62851	7.14969	0.395172	-6.05389	-0.0707159	13.8365	-6.27365	-6.5387	-14.0638	2.03957
Xil_xil_d_ben_13152	Xil_xil	31.4152	17.4971	8.03381	1.18247	1.30489	67.3569	2.86434	2.5556	6.74452	5.48734	17.7734	46.1431	6.72544	-18.8089	-7.08096	6.33554	2.16177	5.7252	-0.677062	0.299992	-5.8324	0.655353	-1.22755	0.860297	1.56711	-8.37776	-4.31643	-1.36253	-0.118374	2.81048	-3.6275	5.36458	-4.13884	-1.02075	1.42955	-4.09442	-0.760492	2.35855	-5.04422	-0.363019	0.696024	2.73148	-4.35512	-3.65132	-6.25104	3.90424	2.29379	5.73553
Xil_xil_d_ben_13275	Xil_hyb	30.9249	17.261	7.69995	1.4168	1.38828	67.3855	3.27316	2.69195	6.79331	5.71458	23.8737	-6.43603	1.07208	31.0209	-4.74486	-5.93204	-17.2224	5.5713	3.21697	9.51498	-1.28217	2.86678	-8.7007	5.0251	-7.06838	0.365602	-3.75677	-3.59233	7.41269	-3.9915	-2.0533	7.50362	-1.50428	3.82341	-8.06378	1.23013	6.77113	-1.96813	13.3036	-2.44829	-2.97595	1.38696	-8.32652	-3.71958	16.1281	-1.87933	1.61304	8.72174
Xil_xil_d_ben_13426	Xil_hyb	31.3581	17.4695	7.50018	1.51174	1.27944	66.0756	2.95603	2.68203	6.71209	5.38441	20.0352	7.05805	2.51284	35.4312	5.61602	-1.55005	-4.57137	-5.82402	15.5518	-0.905644	0.0149026	-1.20302	6.39053	8.79548	-5.15565	8.43764	1.39174	4.36112	-8.0221	6.48422	1.26132	2.0526	-2.98406	5.4266	0.765804	5.1642	-12.1608	2.65774	4.58617	-4.26533	12.6139	-5.87588	16.1625	-7.1726	10.3107	1.39989	2.83471	2.34994
Xil_xil_d_ben_13446	BC	27.3454	15.048	6.52186	1.18546	1.26097	70.993	2.5425	2.25296	5.76649	4.68283	24.2528	-19.751	-2.22943	9.34227	-24.5612	-4.33987	-17.6262	8.36993	6.41823	-5.70266	4.01219	6.67795	-20.0134	-7.02904	-12.9204	1.79744	-4.85767	0.594174	7.2043	1.01972	-1.48065	-0.22221	-1.92023	0.760554	-3.34091	1.71966	3.92872	-11.8909	-0.879446	10.7214	-0.109643	-4.38585	1.69364	14.1817	0.892977	1.47236	-6.14542	-6.74256
Xil_xil_d_ben_17975	BC	30.4422	17.0202	8.06981	1.54281	1.26391	64.8193	2.73609	2.22306	6.42862	5.0133	19.981	39.9623	4.96251	-14.5773	-2.39437	7.9468	-6.89101	-3.97647	7.88755	6.82637	1.22333	12.2583	4.4772	-1.68929	-4.44531	-3.93437	-6.435	1.23064	-4.3473	1.24944	7.05061	1.98651	-5.88356	5.44819	8.55641	-6.05196	2.94399	-8.21463	14.0994	-3.2804	17.2569	1.62915	3.93278	13.2187	-7.12044	-7.51872	7.45019	-0.373195
Xil_xil_d_ben_19484	BC	26.7121	14.3867	6.3639	1.08014	1.17074	71.5476	2.57178	1.98226	5.73823	4.4867	31.7809	-22.9071	-15.1104	-14.2363	21.3702	0.657929	4.17648	-9.71448	-4.8391	-2.68474	1.09367	-3.70697	4.4636	-5.68992	4.46891	5.52832	2.62766	-6.26132	4.5063	-5.16602	-0.386986	-4.16799	-0.108605	-3.60401	-0.630796	-3.65554	-3.93545	2.5265	1.67622	0.939579	0.850133	3.59599	-2.94029	-2.8258	-2.22933	5.53164	4.69044	-4.94994
Xil_xil_d_ben_19493	BC	28.3364	15.052	7.08917	1.21069	1.32521	71.6254	2.45515	2.11587	6.02363	4.54139	29.8106	-20.0027	-15.2363	-14.9308	28.0619	-0.927988	6.07509	-8.48931	3.10604	-3.69862	4.0565	0.928843	-3.90459	2.28262	7.53823	0.52011	6.35778	-3.6269	-0.595575	7.33804	0.865046	-3.54702	-2.33529	-4.62952	7.90429	-3.0931	-8.51218	2.49547	1.71098	-5.20163	5.95907	-3.73855	-10.6793	4.54403	-2.28763	1.56312	-2.82297	0.606563
Xil_xil_d_ben_19501	BC	29.9222	15.892	7.84424	1.28477	1.54073	71.3949	2.87944	2.39874	6.49264	5.39007	21.7165	38.184	3.13756	-12.4674	0.358001	12.0151	0.274551	0.244411	-5.53026	2.72791	-1.72301	12.0906	3.7836	-6.00881	-1.85511	3.56482	-1.24984	-1.09985	-0.368921	-4.79663	12.383	2.80694	-3.77572	3.03001	7.42402	-4.28766	-5.52721	11.9679	3.80553	-5.29916	18.5391	8.12156	1.67936	-8.07495	-8.69699	-6.31595	1.01317	-0.0465814
Xil_xil_g_ben_00869	Xil_xil	29.2051	16.3274	7.87	1.46721	1.17921	64.7457	2.72329	2.37321	6.16334	5.18808	21.8826	48.7081	6.69551	-18.1764	-5.4019	10.2916	-0.951568	8.82199	-4.66621	-3.82767	-1.493	-7.69832	-5.27948	-2.88262	-1.25299	2.8018	4.26103	1.09837	-1.71905	2.10114	-4.13895	0.875429	4.05954	4.04398	-1.796	2.8366	0.541282	0.778422	-5.9748	0.092547	-9.03803	2.17487	4.64102	3.22272	5.58844	5.10428	-1.83489	-0.198177
Xil_xil_g_ben_00871	Xil_xil	23.8316	12.9346	6.42269	1.22199	1.15032	67.5828	2.21528	1.89119	5.22406	4.44203	23.1763	50.0423	9.10826	-12.8029	-8.18138	2.8134	-2.9414	3.60431	9.07984	-2.52558	-3.5291	3.90371	-1.05945	-2.57511	-4.53946	2.70781	-4.48788	-1.44895	0.920869	2.62116	-7.34275	1.18577	-2.26165	1.74917	1.08351	1.83717	2.60294	-13.0848	4.88889	-4.4928	-1.89832	0.437527	1.53069	14.2911	-4.26211	-1.17707	2.16655	5.57523
Xil_xil_g_ben_00873	Xil_xil	24.4331	13.7383	6.19506	1.38658	1.12085	60.6763	2.11097	1.96418	4.83556	4.20136	22.4774	46.0505	7.61672	-13.6795	-6.61677	-8.86342	-6.03874	-2.38373	6.16446	-2.37533	3.09448	-2.52441	-1.30969	0.476842	-3.82595	7.10367	-1.95061	-0.110311	1.49111	3.28932	-4.50218	3.99162	0.862117	0.832146	-2.76881	4.19649	4.14238	-6.97186	-1.64155	2.91522	-10.1066	-1.38613	-1.2244	5.48061	-0.257442	4.04305	4.34152	2.82491
Xil_xil_g_ben_00875	Xil_xil	28.918	15.9349	7.4527	1.44785	1.42913	62.7269	2.61254	2.06517	5.92051	5.25046	22.7097	39.9695	6.05106	-2.51366	1.46731	5.90053	-0.242302	2.91237	-8.8134	1.1697	2.58558	-3.08386	2.97923	0.62347	-0.555577	-4.63745	1.35926	4.22097	2.07075	-4.60246	-5.4672	-3.82166	-2.38486	-1.85566	-7.05038	4.59016	0.961619	1.98523	-4.5476	-3.42387	-9.21327	-2.18969	-1.75832	-13.7689	5.17348	4.68351	3.5534	0.429858
Xil_xil_g_ben_01239	BC	26.8491	14.2037	6.9699	1.17104	1.18236	68.4759	2.58056	1.91996	5.51978	4.41758	22.8977	39.2914	4.4609	-14.2335	1.52883	6.75283	-6.81988	-3.49177	12.5241	-0.407542	0.0893789	3.53707	5.39195	1.03283	-0.617824	-1.33429	-8.9532	-0.479852	-7.46449	-4.78444	8.11547	1.65393	-2.03129	4.99962	10.6468	-4.79129	-2.81051	-1.96997	11.4427	-5.37315	8.56518	9.28297	-4.69232	5.27193	-8.38745	-8.22669	-7.21665	11.6311
Xil_xil_g_ben_03841	BC	34.5495	18.7093	9.32086	1.71867	1.63817	66.774	3.17001	2.26277	7.11792	5.79945	20.9066	39.073	2.74731	-9.98135	-3.07971	14.4508	0.616207	-5.20047	-2.89591	3.37631	-4.82616	-3.66297	3.14148	-1.63114	-2.82988	-0.0154972	3.67243	3.05792	-7.1434	-4.05046	7.11325	-1.2266	-0.188603	0.205529	-4.38583	-1.04209	1.15609	9.43132	1.36451	2.29132	3.93896	-5.42117	-8.21239	-4.78038	0.6928	1.67825	-1.05309	-12.9156
Xil_xil_g_ben_13154	Xil_xil	29.0867	15.9419	7.93252	1.33187	1.26255	69.7089	2.73618	2.19495	5.9973	4.8451	20.8609	45.5836	7.72167	-17.1495	-5.79112	1.39007	3.84266	3.47739	-2.80609	-4.29733	0.473434	-2.52243	2.56478	4.28986	-2.71256	-4.87602	-0.508943	-0.336538	1.23054	-1.77774	0.0211894	-1.44855	1.33473	0.267112	4.85126	-2.55555	0.0788257	2.08311	-2.41062	-0.294991	4.25025	3.09415	-1.29993	-4.20451	2.53765	-6.74705	-0.091037	-0.721559
Xil_xil_g_ben_13262	Xil_xil	27.1878	14.9103	7.0527	1.33527	1.13614	70.0968	2.51673	2.10239	5.85335	4.62255	21.3143	45.8633	5.6145	-9.6113	-4.68593	15.0324	0.75232	3.94185	-3.92211	-2.78674	4.84681	-4.53132	0.305992	1.59005	0.159977	-6.86521	4.47704	3.79871	-3.12309	-4.6218	3.64898	0.468089	1.05196	0.579846	-3.91241	6.25976	1.44388	8.99076	-5.09976	-1.69284	-3.00459	-7.35977	10.2346	-11.3967	8.18366	2.18315	-5.50591	-7.58675
Xil_xil_g_ben_13408	Xil_xil	27.9174	15.5998	7.65499	1.51921	1.34514	67.8411	2.44856	2.15651	5.86716	4.5174	22.576	48.2946	8.3848	-17.3466	-10.3804	6.69317	-2.76251	-3.32497	1.93497	-0.393458	1.09066	0.608058	-1.37211	-1.28491	-5.06024	-4.5506	1.69211	2.49862	-2.97702	4.43301	0.944741	-0.905318	4.14583	3.21029	-6.32614	-0.57881	1.85509	2.14837	3.02679	-2.3924	0.951913	-4.47128	6.13549	-2.67724	3.04965	7.44192	3.1341	-6.33578
Xil_xil_g_ben_13413	Xil_xil	30.9034	17.2257	8.2878	1.43835	1.37708	69.1315	2.93081	2.53557	6.4087	5.34878	22.299	49.1414	6.36865	-17.6073	-6.53312	11.6593	0.0880161	2.66499	0.0614541	-2.50246	-0.0583684	-2.13045	-5.58525	-2.76616	5.32087	-1.28292	-0.265698	-1.70641	-2.22004	3.54511	0.352486	-0.691816	1.56712	0.394967	-4.86051	0.753314	2.02799	-1.86586	-3.67806	2.50092	1.00943	-0.0860203	1.2947	-3.60285	0.456981	1.20084	-3.11651	-0.876108
Xil_xil_g_ben_17981	BC	25.7009	13.7455	6.36286	1.16899	1.06618	66.6156	2.43315	1.81589	5.28209	4.20856	31.314	-22.3208	-11.1845	-15.4286	31.273	-12.1703	-9.17943	1.77137	9.34488	9.91521	3.79453	7.10456	-2.98523	3.05441	-1.92233	-3.11448	-0.840658	3.38409	-1.50391	-2.19084	1.11381	1.6493	-5.73054	-0.0433169	2.11	0.510136	5.07165	-1.21057	4.97077	2.82219	-2.31227	-2.29457	3.75942	-2.01545	3.55599	-2.25378	-2.20281	2.59845
Xil_xil_g_ben_19488	BC	26.9307	14.8248	6.67823	1.24949	1.13442	65.6315	2.54894	1.91045	5.6458	4.6159	32.5489	-23.8243	-13.0209	-15.1073	28.3532	-11.0723	-8.52899	3.94511	0.442931	4.22846	0.170275	0.268546	-0.461848	6.30635	-5.81525	0.0862677	-8.61526	7.64099	-3.1386	-1.46154	0.495837	1.52562	-4.11312	7.86958	-7.82784	1.38207	3.32727	-2.15146	2.34237	3.09036	-1.40841	7.87962	11.3025	3.46491	-2.2452	4.2407	-1.81712	-4.00645
[truncated: 61 more columns]

## Sheet: Fig3_d
Collection	ID	species	location	year	13C	15N	res_C	res_N
AMCK	13018	Xil_ama	HOTS	2010	-13.71	13.26	3.26545	-0.896818
AMCK	13020	Xil_ama	HOTS	2010	-16.02	13.66	0.955455	-0.496818
B2	13023	Xil_ama	HOTS	2010	-14.43	13.32	2.54545	-0.836818
C6	13025	Xil_ama	HOTS	2010	-12.1	11.19	4.87545	-2.96682
C7	13026	Xil_ama	HOTS	2010	-14.75	12.85	2.22545	-1.30682
D6	13091	Xil_ama	HOTS	2010	-15.49	13.09	1.48545	-1.06682
A12	13185	Xil_ama	BEAC	2010	-14.32	12.68	1.67e-11	-1.22e-11
AMCK	534	Xil_ama	BEAC	2007	-16.97	11.81	2.08833	-2.67
AMCK	19315	Xil_ama	Piedra_del_Yanki	2015	-13.26	10.16	1.468	-0.372
AMCK	19322	Xil_ama	Piedra_del_Yanki	2015	-13.67	10.22	1.058	-0.312
AMCK	7653	Xil_hyb	Piedra_del_Yanki	2014	-14.732	12.916	-0.1425	-0.1885
AMCK	7656	Xil_hyb	Piedra_del_Yanki	2014	-14.447	13.293	0.1425	0.1885
AMCK	13034	Xil_hyb	WHIT	2010	-18.18	15.16	-2.96333	1.21333
AMCK	13113	Xil_hyb	WHIT	2010	-14.02	15.82	1.19667	1.87333
AMCK	870	Xil_hyb	WHIT	2007	-15.94	16.31	0.374286	1.63286
AMCK	878	Xil_hyb	WHIT	2007	-16.16	16.88	0.154286	2.20286
AMCK	882	Xil_hyb	WHIT	2007	-15.11	16.94	1.20429	2.26286
AMCK	13275	Xil_hyb	WHIT	2010	-15.11	15.5	0.106667	1.55333
AMCK	13426	Xil_hyb	WHIT	2010	-14.2	15.79	1.01667	1.84333
AMCK	13004	Xil_sag	HOTS	2010	-16.5	15.2	0.475455	1.04318
C3	13065	Xil_sag	HOTS	2010	-17.45	14.67	-0.474545	0.513182
C4	13066	Xil_sag	HOTS	2010	-18.32	14.88	-1.34455	0.723182
D4	13067	Xil_sag	HOTS	2010	-18.05	14.99	-1.07455	0.833182
A3	13070	Xil_sag	HOTS	2010	-18.09	14.69	-1.11455	0.533182
AMCK	535	Xil_sag	BEAC	2007	-20.38	15.09	-1.32167	0.61
AMCK	536	Xil_sag	BEAC	2007	-18.57	14.86	0.488333	0.38
AMCK	540	Xil_sag	BEAC	2007	-19.38	15.36	-0.321667	0.88
AMCK	541	Xil_sag	BEAC	2007	-19.34	15.43	-0.281667	0.95
AMCK	862	Xil_sag	NAUT	2007	-17.92	14.21	-3.16e-15	9.58e-16
AMCK	13014	Xil_vir	HOTS	2010	-17.82	14.72	-0.844545	0.563182
AMCK	13016	Xil_vir	HOTS	2010	-18.44	14.73	-1.46455	0.573182
AMCK	13073	Xil_vir	HOTS	2010	-17.95	14.47	-0.974545	0.313182
C9	13074	Xil_vir	HOTS	2010	-18.34	14.52	-1.36455	0.363182
C10	13075	Xil_vir	HOTS	2010	-18.01	14	-1.03455	-0.156818
C11	13078	Xil_vir	HOTS	2010	-18.31	14.39	-1.33455	0.233182
C12	13079	Xil_vir	HOTS	2010	-18.42	14.69	-1.44455	0.533182
AMCK	539	Xil_vir	BEAC	2007	-19.71	14.33	-0.651667	-0.15
AMCK	877	Xil_vir	WHIT	2007	-17.64	13.39	-1.32571	-1.28714
AMCK	911	Xil_vir	WHIT	2007	-17.55	13.74	-1.23571	-0.937143
AMCK	13017	Xil_vir	HOTS	2010	-18.53	14.02	-1.55455	-0.136818
AMCK	13061	Xil_vir	HOTS	2010	-17.46	14.65	-0.484545	0.493182
AMCK	13080	Xil_vir	HOTS	2010	-19.15	14.18	-2.17455	0.0231818
AMCK	13109	Xil_vir	HOTS	2010	-16.12	15.28	0.855455	1.12318
AMCK	13432	Xil_vir	WHIT	2010	-18.29	13.69	-3.07333	-0.256667
AMCK	13646	Xil_vir	WHIT	2010	-18.68	13.68	-3.46333	-0.266667
AMCK	19317	Xil_vir	Piedra_del_Yanki	2015	-15.6	10.48	-0.872	-0.052
AMCK	19319	Xil_vir	Piedra_del_Yanki	2015	-16.12	10.46	-1.392	-0.072
AMCK	19323	Xil_vir	Piedra_del_Yanki	2015	-14.99	11.34	-0.262	0.808
D3	13120	Xil_xil	WHIT	2010	-13.39	14.1	1.82667	0.153333
B10	13152	Xil_xil	WHIT	2010	-14.24	13.85	0.976667	-0.0966667
A11	13407	Xil_xil	WHIT	2010	-14.3	13.39	0.916667	-0.556667
A12	13408	Xil_xil	WHIT	2010	-14.12	12.47	1.09667	-1.47667
B1	13411	Xil_xil	WHIT	2010	-13.7	12.68	1.51667	-1.26667
B3	13413	Xil_xil	WHIT	2010	-14.69	12.59	0.526667	-1.35667
B4	13414	Xil_xil	WHIT	2010	-14.21	13.97	1.00667	0.0233333
AMCK	871	Xil_xil	WHIT	2007	-16.3	11.68	0.0142857	-2.99714
AMCK	875	Xil_xil	WHIT	2007	-15.5	13.8	0.814286	-0.877143
AMCK	13262	Xil_xil	WHIT	2010	-15.17	13.4	0.0466667	-0.546667
AMCK	13264	Xil_xil	WHIT	2010	-15.95	13.11	-0.733333	-0.836667

[truncated: 10 more sheets: Supp_Fig1, Supp_Fig2, Supp_Fig3, Supp_Fig6, Supp_Fig7, Supp_Fig9, Fig_S10&Supp_Table6, Supp_Fig13, Supp_Table5, Supp_Table9]
